# Supplementary material for: Impact of Sustained Fructose Consumption on Gastrointestinal Function and Health in Wistar Rats: Glycoxidative Stress, Impaired Protein Digestion, and Shifted Fecal Microbiota
Source: J Agric Food Chem. 2023 Oct 20;71(43):16270–85. doi: 10.1021/acs.jafc.3c04515 (PMC10623553; doi:10.1021/acs.jafc.3c04515)
Supplement: Supplementary file 2 — jf3c04515_si_002.xlsx [file jf3c04515_si_002.xlsx]

## Sheet: L6
	Fructose 1	Fructose 2	Fructose 3	Fructose 4	Fructose 5	Fructose 6	Control 1	Control 2	Control 3	Control 4	Control 5	Control 6	p value
d__Bacteria;p__Verrucomicrobiota;c__Verrucomicrobiae;o__Verrucomicrobiales;f__Akkermansiaceae;g__Akkermansia	29.3194	12.8032	22.9984	7.26594	23.1867	1.79876	7.40826	28.1576	23.8068	1.1611	1.61173	11.7814	0.521839
d__Bacteria;p__Bacteroidota;c__Bacteroidia;o__Bacteroidales;f__Muribaculaceae;g__Muribaculaceae	35.6572	36.7848	30.4559	26.9521	23.429	36.755	40.1195	22.0613	27.4268	39.7839	30.7629	21.6078	0.87278
d__Bacteria;p__Bacteroidota;c__Bacteroidia;o__Bacteroidales;f__Prevotellaceae;g__Prevotellaceae_UCG-001	0.580706	1.49088	2.74468	1.7309	1.40514	1.46966		2.43852	0.330592	1.8747	1.42517	3.43993	0.583882
d__Bacteria;p__Firmicutes;c__Bacilli;o__Lactobacillales;f__Lactobacillaceae;g__Lactobacillus	13.3656	20.2936	16.1668	28.6137	18.9228	19.3535	31.9015	20.6649	22.0298	34.9218	22.3673	28.1851	0.0249747
d__Bacteria;p__Firmicutes;c__Clostridia;o__Lachnospirales;f__Lachnospiraceae;__	0.521386	0.166743	2.6041	3.80414	5.62057	5.81553	1.29214	2.70251	0.219017		4.14594	3.49579	0.715001
d__Bacteria;p__Firmicutes;c__Bacilli;o__Erysipelotrichales;f__Erysipelotrichaceae;g__Dubosiella	0.00936622	0	0.0133887	0	0	0	0	0	0.0165296	0	0	0	0.674219
d__Bacteria;p__Desulfobacterota;c__Desulfovibrionia;o__Desulfovibrionales;f__Desulfovibrionaceae;g__Desulfovibrio	0.140493	0.948146	0.264426	0.188476	0.208722	1.14958	0.0861425	0.0729471	0.202488	0.0604741	0.456053	0.0698227	0.0546639
d__Bacteria;p__Patescibacteria;c__Saccharimonadia;o__Saccharimonadales;f__Saccharimonadaceae;g__Candidatus_Saccharimonas	0.780518	1.36991	0.773196	0.861605		1.00532	0.706369	2.0842	1.67362	0.697468	2.01596	1.12182	0.465209
d__Bacteria;p__Desulfobacterota;c__Desulfovibrionia;o__Desulfovibrionales;f__Desulfovibrionaceae;g__uncultured	1.27381	1.20316	0.535547	0.384645	0.465896	0.698765	0.493884	0.364735	0.851275	0.108853	0.798093	0.567891	0.42334
d__Bacteria;p__Proteobacteria;c__Gammaproteobacteria;o__Enterobacterales;f__Enterobacteriaceae;g__Escherichia-Shigella	0.0780518	0.049042		0.142319	0.0633619	0.0495898		0.041684	0	0.0483793	0.0673715		0.0864107
d__Bacteria;p__Firmicutes;c__Clostridia;o__Oscillospirales;f__[Eubacterium]_coprostanoligenes_group;g__[Eubacterium]_coprostanoligenes_group	2.6881	1.51049	1.94136	2.58481	2.22139	1.68154	0.832711	1.76462	1.3141	1.16513	1.72056	2.98375	0.200185
d__Bacteria;p__Firmicutes;c__Clostridia;o__Oscillospirales;f__Oscillospiraceae;g__UCG-005	0.0936622	0.235402		0.726979	0.831159	0.0946714	0.200999	0.10421	0.0537212	0.318497	0.119196	0.186194	0.465209
d__Bacteria;p__Firmicutes;c__Clostridia;o__Lachnospirales;f__Lachnospiraceae;g__Lachnospiraceae_NK4A136_group	1.58914	2.79213	1.05771	2.28864	2.22885	4.58931	2.9231	1.36863	4.02083	1.80213	2.36318	1.21026	1
d__Bacteria;p__Bacteroidota;c__Bacteroidia;o__Bacteroidales;f__Prevotellaceae;g__Alloprevotella	0.0343428	0.271366	0.589102	1.13086	0.462169	0.193851		0.677366	0.0909128	1.28608	0.290216	1.5361	0.273322
d__Bacteria;p__Bacteroidota;c__Bacteroidia;o__Bacteroidales;f__Bacteroidaceae;g__Bacteroides	0.502654	2.95887	1.8309	3.40795	3.79053	3.69669		1.73683	1.39675	2.22142	2.5653	7.21501	0.583882
d__Bacteria;p__Firmicutes;c__Clostridia;o__Clostridia_UCG-014;f__Clostridia_UCG-014;g__Clostridia_UCG-014	3.862	4.39744	6.67425	7.66213	6.36601	6.71716	2.70488	5.14798	5.19856	4.07192	8.06903	7.55947	0.748774
d__Bacteria;p__Firmicutes;c__Clostridia;o__Oscillospirales;f__Ruminococcaceae;g__Ruminococcus	1.16453	1.95187	1.87107	1.11162	1.21506	0.829501	1.41274	0.593997	1.71908	1.20142	1.4148	1.03338	0.748774
d__Bacteria;p__Firmicutes;c__Bacilli;o__Erysipelotrichales;f__Erysipelotrichaceae;g__Turicibacter	0.121761	0.0621199	0.204177	0.203862	0.0186359	0.0540979	0.0516855		0.123972	0.209644	0.103648	0	0.855132
d__Bacteria;p__Bacteroidota;c__Bacteroidia;o__Bacteroidales;f__Rikenellaceae;g__Alistipes	0.471433	1.36337	0.856875	1.07316	0.637346	2.29916	1.71711	0.708629	0.330592	0.862764	0.704809	0.456175	0.336668
d__Bacteria;p__Firmicutes;c__Clostridia;o__Oscillospirales;f__Oscillospiraceae;g__NK4A214_group	0.536997	1.60858	0.846834	0.692361	1.24488	0.577044	0.379027	0.913575	0.809951	0.334623	2.20253	0.777359	0.748774
d__Bacteria;p__Proteobacteria;c__Gammaproteobacteria;o__Burkholderiales;f__Sutterellaceae;g__Parasutterella	0.16547	0.0817367	0.612532	0.434649	0.108088	0.0315571	0.844197	0.0625261	0.247944		0.186567	0.0512033	0.855132
d__Bacteria;p__Firmicutes;c__Clostridia;o__Oscillospirales;f__Ruminococcaceae;__	0.112395	0.055581	0.060249	0.553889	1.62132	2.17744	0.0574284	0.885786	0.0371916	0	2.81924		0.465209
d__Bacteria;p__Bacteroidota;c__Bacteroidia;o__Bacteroidales;f__Rikenellaceae;g__Rikenellaceae_RC9_gut_group	0	0.0425031	0.0267773	0.0115393	0.0372717	0.162294		0.0382104	0.0909128	0.0483793	0.0362769	0.1443	0.201243
d__Bacteria;p__Firmicutes;c__Clostridia;o__Christensenellales;f__Christensenellaceae;g__Christensenellaceae_R-7_group	0.349672	0.513307	0.662739	0.284637	0.327991	0.329096	0.0631712	0.111157	0.11984	0.141106	0.564884	0.251362	0.037373
d__Bacteria;p__Firmicutes;c__Clostridia;o__Peptostreptococcales-Tissierellales;f__Peptostreptococcaceae;g__Romboutsia	0.493288	0.0948146	0.388272	0.503885	0	0.207375	0.172285		0.157031	0.830511	0.818823	0.148955	0.583882
d__Bacteria;p__Actinobacteriota;c__Coriobacteriia;o__Coriobacteriales;f__Eggerthellaceae;g__DNF00809	0.177958	0.111162	0.244343	0.215401	0.0149087	0.0495898	0.453684	0.61484	1.00417	0.661184	1.24896	0.181539	0.0104056
d__Bacteria;p__Actinobacteriota;c__Coriobacteriia;o__Coriobacteriales;f__Eggerthellaceae;__	0.0811739	0.0719283		0.0846219	0	0	0	0	0	0	0.0414594	0	0.0907066
d__Bacteria;p__Firmicutes;c__Clostridia;o__Oscillospirales;f__UCG-010;g__UCG-010	0.408992	0.205977	0.33137	0.300023	0.283265	0.509422	0.137828	0.0903154	0.128104	0.20158	0.554519	0.13499	0.0546639
d__Bacteria;p__Bacteroidota;c__Bacteroidia;o__Bacteroidales;f__Muribaculaceae;g__Muribaculum	0.140493		0.107109	0.111547	0.268356	0.198359		0.194525	0.0785156	0.165296	0.186567	0.269981	0.754023
d__Bacteria;p__Firmicutes;c__Clostridia;o__Lachnospirales;f__Lachnospiraceae;g__[Eubacterium]_xylanophilum_group	0.284109	0.55254	0.147275	0.123086	0.577712	1.00532	0.143571	0.215368	0.838878	0.951459	0.83437	0.400317	0.630954
d__Bacteria;p__Firmicutes;c__Clostridia;o__Oscillospirales;f__Oscillospiraceae;g__Oscillibacter	0.152982	0.0850062	0.140581	0.0846219	0.167723		0.206742	0.0347367	0.0743832	0	0.331675	0.158265	0.855132
d__Bacteria;p__Firmicutes;c__Clostridia;o__Oscillospirales;f__Ruminococcaceae;g__Ruminococcaceae	0.0374649		0	0.0461574	0.0447261	0.0991795	0.0287142	0.020842	0	0.020158			0.109855
d__Bacteria;p__Firmicutes;c__Clostridia;o__Oscillospirales;f__Ruminococcaceae;g__Incertae_Sedis	0.952232	1.29144	0.629268	1.06162	0.238539	0.95573	0.223971	1.09768	0.677714	0.245928	3.08872	0.302565	0.630954
d__Bacteria;p__Firmicutes;c__Clostridia;o__Oscillospirales;f__Oscillospiraceae;__	0.18108	0.362911	0.505422	1.04239	0.831159	0.333604	0.740826	1.0421	1.30997	0.503951	0.554519	0.237397	0.42334
d__Bacteria;p__Firmicutes;c__Clostridia;o__Clostridiales;f__Clostridiaceae;g__Clostridium_sensu_stricto_1	0.686856	0.281174		0.773136	0.108088	0.423767	0	0.760734	0.227282	0.697468	0.176202	0.0465484	0.36131
d__Bacteria;p__Firmicutes;c__Bacilli;o__Acholeplasmatales;f__Acholeplasmataceae;g__Anaeroplasma	0	0	0	0	0	0.198359	0	0	0	0.161264	0.0621891	0.0186194	0.391219
d__Bacteria;p__Firmicutes;c__Clostridia;o__Lachnospirales;f__Lachnospiraceae;g__uncultured	0.121761	0.0425031	0.0903735	0.150012	0.0447261	0.130737	0	0	0	0	0	0.0372387	0.00280167
d__Bacteria;p__Bacteroidota;c__Bacteroidia;o__Bacteroidales;f__Barnesiellaceae;g__Barnesiella	0.0530752	0.0915452	0.0267773	0.034618	0.0857249		0.0746569	0.0243157	0	0	0.119196	0.0186194	0.200217
d__Bacteria;p__Cyanobacteria;c__Vampirivibrionia;o__Gastranaerophilales;f__Gastranaerophilales;g__Gastranaerophilales	0	0.0261558	0.0903735	0.123086	0.0186359	0	0.0631712	0.010421	0.0165296	0.0846638	0.0673715	0.102407	0.630356
d__Bacteria;p__Bacteroidota;c__Bacteroidia;o__Bacteroidales;f__Tannerellaceae;g__Parabacteroides	0	0.402145	0.267773	0.203862	0.383899	0.419259	0.551312	0.0555787	0.10331	0.318497	0.0881012	0.293255	0.630954
d__Bacteria;p__Firmicutes;c__Clostridia;o__Oscillospirales;f__Ruminococcaceae;g__[Eubacterium]_siraeum_group	0		0.0836792	0.0576967	0.305628	0.83401	0.172285	0.260525	0.252077	0.229802	0.383499	0.0744775	0.583882
d__Bacteria;p__Firmicutes;c__Clostridia;o__Oscillospirales;f__Oscillospiraceae;g__uncultured	0.836716	0.957955	0.495381	0.242326	0.298174	0.356145	0.855683	0.201473	0.22315	0.153201	1.02094	0.930969	0.748774
d__Bacteria;p__Deferribacterota;c__Deferribacteres;o__Deferribacterales;f__Deferribacteraceae;g__Mucispirillum	0.0499532	0.202707	0.020083	0	0	0	0.0631712	0.031263	0	0.0241896	0.279851	0.0558581	0.221509
d__Bacteria;p__Firmicutes;c__Clostridia;o__Lachnospirales;f__Lachnospiraceae;g__Lachnospiraceae_NK4B4_group	0	0.055581	0.0133887	0.0269251	0	0	0.114857		0	0	0.134743	0.0418936	0.338352
d__Bacteria;p__Firmicutes;c__Bacilli;o__Erysipelotrichales;f__Erysipelatoclostridiaceae;g__Erysipelatoclostridium	0.0561973	0.00653894	0.271121	0.034618	0	0	0.1206	0	0.367784	0.253991	0	0	0.868126
d__Bacteria;p__Actinobacteriota;c__Actinobacteria;o__Bifidobacteriales;f__Bifidobacteriaceae;g__Bifidobacterium	0.0280987	0.0130779	0.0635962	0.0423109	0	0	0.0803997	0.0277894	0.0867804		0.0932836	0.125681	0.0281001
d__Bacteria;p__Firmicutes;c__Clostridia;o__Lachnospirales;f__Lachnospiraceae;g__Blautia	0.299719	0.0425031	0.080332		0.14536	0.144261	0.166542	0.0972627	0.0247944	0.0362845	0.119196	0.0930969	0.36131
d__Bacteria;p__Firmicutes;c__Clostridia;o__Clostridia_vadinBB60_group;f__Clostridia_vadinBB60_group;g__Clostridia_vadinBB60_group	0.143615		0.197483	0.0192322	0.182631	0.324588	0.0918854	0.0833681	0.0082648	0	0.0725539	0.102407	0.0446097
d__Bacteria;p__Firmicutes;c__Clostridia;o__Lachnospirales;f__Lachnospiraceae;g__[Eubacterium]_ventriosum_group	0	0	0.0569019	0.0884683	0.0409989	0	0	0.114631	0.0743832	0	0	0.139645	0.549674
d__Bacteria;p__Proteobacteria;c__Alphaproteobacteria;o__Rhodospirillales;f__uncultured;g__uncultured	0	0.0163473	0.0167358	0.0230787	0	0	0.0229713	0	0	0.0322529	0	0	0.858282
d__Bacteria;p__Bacteroidota;c__Bacteroidia;o__Bacteroidales;f__Marinifilaceae;g__Butyricimonas	0.115517		0.164011	0.157704	0.0484532	0.130737	0.166542	0.0138947	0	0.0362845	0.0829187	0.102407	0.144127
d__Bacteria;p__Firmicutes;c__Clostridia;o__Monoglobales;f__Monoglobaceae;g__Monoglobus	0.0280987	0.255019	0.123845	0.353873	0.380171	0.419259	0.068914	0.319578	0.0991777	0.7015	0.212479	0.0651678	0.521839
d__Bacteria;p__Firmicutes;c__Clostridia;o__Lachnospirales;f__Lachnospiraceae;g__Roseburia	0.0405869	0.362911	0.468604	0.330795	0.175177	0.189343	0.0287142	0.329999	0.351254	0.302371	0.139925	0.269981	0.521839
d__Bacteria;p__Firmicutes;c__Clostridia;o__Lachnospirales;f__Lachnospiraceae;g__Marvinbryantia	0.0249766	0.0392336		0.076929	0.0372717	0	0.034457	0.0277894	0	0	0	0.111716	0.400394
d__Bacteria;p__Firmicutes;c__Bacilli;o__Erysipelotrichales;f__Erysipelotrichaceae;g__uncultured	0.0374649	0.0751978	0	0.0115393	0.0372717	0.126228	0.493884	0.413367	0.0454564	0	0.17102	0.0558581	0.172733
d__Bacteria;p__Firmicutes;c__Bacilli;o__Lactobacillales;f__Streptococcaceae;g__Streptococcus	0.0624415	0.0719283	0.0569019	0.0692361	0.0447261	0.0721306	0.298627	0.152841	0.0330592	0.245928	0.0777363	0.204813	0.0546639
d__Bacteria;p__Firmicutes;c__Clostridia;o__Peptococcales;f__Peptococcaceae;g__uncultured	0.112395	0.00980841	0.157317		0.134178	0.0676224	0.310113	0.17021	0.0247944	0.0483793	0.0155473	0.102407	1
d__Bacteria;p__Firmicutes;c__Clostridia;o__Oscillospirales;f__Butyricicoccaceae;g__UCG-009	0.0218545	0.0294252	0	0	0.0260902	0			0	0	0.0518242	0	0.718632
d__Bacteria;p__Elusimicrobiota;c__Elusimicrobia;o__Elusimicrobiales;f__Elusimicrobiaceae;g__Elusimicrobium	0.0312207	0.268097	0.0368189	0.0538503	0.0819978	0.315571	0.258428	0	0.0371916	0.0645057	0.129561	0.0512033	0.630954
d__Bacteria;p__Actinobacteriota;c__Coriobacteriia;o__Coriobacteriales;f__uncultured;g__uncultured	0.0343428	0.0523115			0.0409989	0.0360653	0.0172285	0.041684	0	0.0282213	0.0414594	0.0744775	0.669815
d__Bacteria;p__Firmicutes;c__Clostridia;o__Oscillospirales;f__Ruminococcaceae;g__CAG-352	0		0.0702905	0	0	0		0.184104		0.217707	0	0	0.244355
d__Bacteria;p__Actinobacteriota;c__Actinobacteria;o__Micrococcales;f__Micrococcaceae;g__Rothia	0.115517	0.0817367	0.0368189	0	0	0.12172	0.109114	0.0694734	0.041324	0.153201	0.0103648	0.0698227	0.630356
d__Bacteria;p__Firmicutes;c__Clostridia;o__Oscillospirales;f__Oscillospiraceae;g__Colidextribacter	0.312207	0.271366	0.338064	0.611586	0.19754	0.473357	0.252685	0.14242	0.727303	0.209644	0.202114	0.293255	0.262332
d__Bacteria;p__Actinobacteriota;c__Coriobacteriia;o__Coriobacteriales;f__Eggerthellaceae;g__Gordonibacter	0.0530752	0.0719283	0.123845	0.0461574	0.022363	0.0225408	0.0287142	0.0659997	0.0289268	0.0282213	0.0932836	0.0372387	0.87278
d__Bacteria;p__Firmicutes;c__Clostridia;o__Oscillospirales;f__Oscillospiraceae;g__UCG-003	0.112395	0	0		0	0	0	0	0	0	0.19175	0.111716	0.642347
d__Bacteria;p__Firmicutes;c__Bacilli;o__RF39;f__RF39;g__RF39	0	0.127509	0.0468604	0.107701	0.14536	0.0540979	0.0172285	0.20842	0.719038	0.0524109	0.932836	0.619094	0.149541
d__Bacteria;p__Bacteroidota;c__Bacteroidia;o__Bacteroidales;f__Tannerellaceae;__	0	0	0.0234302	0	0	0.0135245	0.0172285	0.0138947	0	0	0.0207297	0.0512033	0.231502
d__Bacteria;p__Firmicutes;c__Clostridia;o__Oscillospirales;f__Oscillospiraceae;g__Papillibacter	0	0.0294252	0.0368189	0.0423109	0	0	0	0	0.0495888	0	0	0	0.391219
d__Bacteria;p__Actinobacteriota;c__Coriobacteriia;o__Coriobacteriales;f__Eggerthellaceae;g__Enterorhabdus	0.0405869	0.0425031	0.0301245	0.0384645	0.0260902	0	0	0.041684	0	0.020158	0.0621891	0.0372387	0.747059
d__Bacteria;p__Firmicutes;c__Clostridia;o__Oscillospirales;f__Ruminococcaceae;g__uncultured	0.0499532	0.101354	0.040166	0.0500038	0.022363	0.085655	0.0287142	0.0173683	0.0123972	0	0	0.0837872	0.0370407
d__Bacteria;p__Firmicutes;c__Clostridia;o__Oscillospirales;f__Ruminococcaceae;g__UBA1819	0.0218545	0.0326947	0.040166	0.0615432	0	0	0.109114	0.0590524	0.020662	0	0.098466	0.0232742	0.42007
d__Bacteria;p__Firmicutes;c__Clostridia;o__Lachnospirales;f__Lachnospiraceae;g__Lachnoclostridium	0.084296	0.117701		0.23848	0	0	0	0	0	0	0.212479	0	0.204526
d__Bacteria;p__Firmicutes;c__Clostridia;o__Peptostreptococcales-Tissierellales;f__Anaerovoracaceae;__	0	0.0261558	0.020083	0.0307716	0	0	0.0229713	0	0.0454564	0	0	0	0.721
d__Bacteria;p__Bacteroidota;c__Bacteroidia;o__Flavobacteriales;f__Flavobacteriaceae;g__uncultured	0.0187324		0	0.034618	0.0260902	0	0.0287142	0	0	0	0	0	0.204526
d__Bacteria;p__Firmicutes;c__Clostridia;o__Lachnospirales;f__Defluviitaleaceae;g__Defluviitaleaceae_UCG-011	0	0.0359642	0.020083	0	0	0	0	0.0243157	0	0	0.0259121	0	1
d__Bacteria;p__Firmicutes;c__Clostridia;o__Peptostreptococcales-Tissierellales;f__Anaerovoracaceae;g__Anaerovorax	0	0	0	0	0	0.0586061	0	0	0	0	0.0414594	0	0.902035
d__Bacteria;p__Firmicutes;c__Clostridia;o__Peptostreptococcales-Tissierellales;f__Anaerovoracaceae;g__[Eubacterium]_nodatum_group	0	0.0294252	0.0234302	0.0230787	0.0409989	0	0	0	0	0	0	0	0.0222296
d__Bacteria;p__Firmicutes;c__Clostridia;o__Peptostreptococcales-Tissierellales;f__Anaerovoracaceae;g__Family_XIII_UCG-001	0	0	0	0	0	0.0360653	0	0.0173683	0	0	0	0	0.902035
d__Bacteria;p__Actinobacteriota;c__Coriobacteriia;o__Coriobacteriales;f__Eggerthellaceae;g__Adlercreutzia	0.043709	0	0.0334717	0.0538503	0	0.027049	0	0	0	0	0	0	0.0222296
d__Bacteria;p__Firmicutes;c__Clostridia;o__Clostridia;f__Hungateiclostridiaceae;g__Ruminiclostridium	0	0	0	0.034618	0.0596347	0.0315571	0	0	0	0	0.0518242	0	0.294665
d__Bacteria;p__Firmicutes;c__Bacilli;o__Erysipelotrichales;f__Erysipelotrichaceae;__	0	0	0.0368189	0.0384645	0	0	0	0	0	0	0	0	0.139649
d__Bacteria;p__Firmicutes;c__Clostridia;o__Oscillospirales;f__Oscillospiraceae;g__UCG-007	0	0	0	0	0	0	0	0	0	0	0.0310945	0.0279291	0.139649
d__Bacteria;p__Proteobacteria;c__Alphaproteobacteria;o__Rickettsiales;f__Mitochondria;g__Mitochondria	0.0124883	0	0.0133887	0	0	0	0.0287142	0.00694734	0	0	0.0155473	0.0186194	0.171492
d__Bacteria;p__Firmicutes;c__Clostridia;o__uncultured;f__uncultured;g__uncultured	0.0218545	0	0	0.0307716	0	0	0	0	0	0	0	0	0.139649

## Sheet: Volcano
Name	FC	log2(FC)	raw.pval	-log10(p)
N-(5,5-Dimethyl-2-sulfido-1,3,2-dioxaphosphinan-2-yl)-N-phenyl-3,4-dihydro-2H-pyrrol-5-amine	385.27	8.5897	0.0040522	2.3923
6-O-Phosphono-beta-D-glucopyranose	188.24	7.5564	0.029127	1.5357
2-(Trifluoromethyl)-4-chromanol	162.1	7.3408	0.035148	1.4541
3,4-Dioxopentanal	141.63	7.146	0.00069262	3.1595
Nitrocefin	129.61	7.0181	0.00067706	3.1694
C32 H63 N O P2	113.42	6.8256	0.0001917	3.7174
beta-D-Mannopyranosyl-(1->4)-2-acetamido-2-deoxy-beta-D-glucopyranosyl-(1->4)-2-acetamido-2-deoxy-D-glucopyranose	108.56	6.7624	0.0016618	2.7794
MFCD04441501	78.841	6.3009	0.0015705	2.804
Cadaverine	77.261	6.2717	0.0061081	2.2141
4,4-Difluoro-3-oxobutanenitrile	76.086	6.2496	0.00037908	3.4213
2-(Hydroxymethyl)-2-(octylamino)-1,3-propanediol	72.256	6.175	5.161e-06	5.2873
N-Acetyl-9-O-acetylneuraminic acid	68.726	6.1028	0.036453	1.4383
N-(3-Methoxy-5-nitrophenyl)-2-(5-methyl-3,4-dinitro-1H-pyrazol-1-yl)acetamide	58.294	5.8653	0.017575	1.7551
(2R,3R,4R)-5-Amino-5-oxo-1,2,3,4-pentanetetrayl tetraacetate	58.203	5.863	0.044033	1.3562
Butyl 4-{[(4-methoxyphenyl)sulfonyl]oxy}benzoate	55.57	5.7962	0.031028	1.5082
CBZ-S-Phenyl-L-Cysteine	54.623	5.7714	0.0048772	2.3118
Chloro(chloromethyl)oxidophosphoranyl	49.479	5.6287	0.0054449	2.264
5-Fluoro-2-hydroxy-3-nitrobenzoic acid	48.798	5.6088	0.0033692	2.4725
Furfural	47.706	5.5761	0.0041059	2.3866
1-(p-nitrophenyl)-2-amino-1,3-propanediol	44.231	5.467	0.037247	1.4289
C30 H59 N P2	43.544	5.4444	0.00017967	3.7455
N-(2-Bromo-3-methoxypropyl)-N,N',N'-trimethyl-1,2-ethanediamine	40.554	5.3418	0.009263	2.0333
4-Phenoxybenzenethiol	38.789	5.2776	0.037349	1.4277
({N-[(2S,3S)-2-Ammonio-3-methylpentanoyl]glycyl}amino)acetate	35.181	5.1367	0.0031134	2.5068
2-Hexenoic acid	34.285	5.0995	0.030688	1.513
3-Methoxy-N-(3-sulfamoylpropyl)-2-thiophenecarboxamide	32.752	5.0335	0.010552	1.9767
MFCD01325188	31.4	4.9727	0.00042665	3.3699
5-Chloro-N-{2-[(3-methylphenyl)amino]-2-oxoethyl}-2-(methylsulfanyl)-4-pyrimidinecarboxamide	29.339	4.8748	0.019814	1.703
3-(3-Chlorophenyl)-4,5-dihydro-1,2-oxazole-5-carbonitrile	28.84	4.85	0.014213	1.8473
(2E)-1-(4-Fluorophenyl)-3-[5-(3-nitrophenyl)-2-furyl]-2-propen-1-one	26.8	4.7442	0.00020442	3.6895
Ethyl 5-amino-3-{2-[(4-chlorobenzoyl)oxy]ethoxy}-1,2-oxazole-4-carboxylate	26.04	4.7026	0.0099644	2.0015
N-{4-[(4,6-Dimethyl-2-pyrimidinyl)sulfamoyl]phenyl}-2-furamide	25.191	4.6549	0.00086179	3.0646
2-Fluoro-3-iodobenzenesulfonyl chloride	24.905	4.6384	0.0059858	2.2229
{5-[Difluoro(trifluoromethoxy)methyl]-5-hydroxy-3-methyl-4,5-dihydro-1H-pyrazol-1-yl}(phenyl)methanone	23.162	4.5337	0.00020233	3.6939
(5Z)-5-(3-Bromobenzylidene)-3-isopropyl-2-thioxo-1,3-thiazolidin-4-one	23.067	4.5278	0.00939	2.0273
Vinylboronic acid	22.687	4.5038	0.00094519	3.0245
(1-Methyl-1H-indol-2-yl)lithium	22.289	4.4783	0.0080477	2.0943
N-{[4-(Trifluoromethyl)phenyl]carbamothioyl}benzamide	20.725	4.3733	0.011407	1.9428
TIQ-A	20.506	4.358	0.014622	1.835
Prothioconazole-desthio	20.493	4.3571	0.00025153	3.5994
2-Bromo-1-(4-chloro-3-nitrophenyl)ethanone	20.319	4.3448	0.0055096	2.2589
Sulfurous acid	20.042	4.3249	0.037446	1.4266
Prolylleucylglycine	19.199	4.2629	0.0015532	2.8088
[(5-Isobutyl-1,3,4-oxadiazol-2-yl)sulfanyl]acetonitrile	19.112	4.2564	0.037295	1.4284
Ethyl 5-phenyl-1H-pyrazole-3-carboxylate	18.373	4.1995	0.046084	1.3365
2-Hydroxy-4-sulfobutanoic acid	18.182	4.1845	0.034854	1.4577
Diethyl {[(5-chloro-2-pyridinyl)amino]methylene}malonate	17.178	4.1025	0.045069	1.3461
Methyl-D-glucuronide	17.12	4.0977	0.0036714	2.4352
N-1,2,4-Triazolidin-3-ylsulfuric diamide	16.791	4.0696	0.00010008	3.9997
LogNAc	15.689	3.9717	0.0027141	2.5664
2-amino-3-((2-amino-2-carboxyethyl)disulfanyl)propanoic acid	15.617	3.9651	0.031041	1.5081
2-{[5-(2-Furyl)-1,3,4-oxadiazol-2-yl]sulfanyl}-N-(3-nitrophenyl)acetamide	15.165	3.9227	0.014774	1.8305
Methyl bisulfate	15.137	3.9201	0.01784	1.7486
4-(4-fluorophenyl)-2-(4-hydroxyphenyl)-5-(4-pyridyl)imidazole	14.865	3.8939	0.032053	1.4941
C12 H36 N9 O2 P	14.587	3.8666	0.011868	1.9256
N-Acetyl-beta-D-glucosaminylamine	14.323	3.8403	0.0010125	2.9946
Tert-Butyl 4-(3-Amino-2-Hydroxypropyl)Piperazine-1-Carboxylate	13.578	3.7632	0.036633	1.4361
C37 H73 N4 O2 P S	13.541	3.7593	0.00078018	3.1078
1-Allyl-3-(2,2-diethoxyethyl)urea	13.221	3.7248	0.017155	1.7656
Chloro[(2-chloroethyl)imino]borane	13.212	3.7238	0.021379	1.67
3-{[(3-Bromo-2-furyl)methyl]amino}-2,2-difluoro-1-propanol	13.209	3.7235	0.00023239	3.6338
6,8-Dibromo-N-(2-methoxyethyl)-2-oxo-2H-chromene-3-carboxamide	13.082	3.7095	0.0035546	2.4492
(3S,4S,5S)-4-Amino-3-hydroxy-5-(hydroxymethyl)dihydro-2(3H)-furanone	12.862	3.6851	0.00013671	3.8642
2-(Hydrazinocarbothioyl)hydrazinecarboxamide	12.601	3.6554	0.02487	1.6043
NS1800000	12.545	3.649	0.00040774	3.3896
D-3-Deoxyglucosone	12.485	3.6422	0.00013793	3.8603
(1Z)-1,2-Dichloro-3-[(trifluoromethyl)sulfonyl]-1-propene	12.408	3.6332	0.014257	1.846
Methyl 5-bromo-2-(methylsulfonyl)-4-pyrimidinecarboxylate	12.298	3.6203	6.481e-09	8.1884
2-Chloro-4,5,6,7-tetrahydro-1,3-benzothiazole	12.201	3.6089	0.00013264	3.8773
5,6-Dimethyl-1-indanone	12.052	3.5912	0.0094376	2.0251
5-(Dimethylamino)pentanoic acid	12.034	3.589	0.00018032	3.744
Tris(2-hydroxyethyl) Isocyanurate	11.691	3.5473	0.00094974	3.0224
Gly-Phe	11.575	3.5329	0.011677	1.9327
Caprinitrile	11.41	3.5122	0.00039553	3.4028
Porphobilinogen	11.317	3.5004	0.0075242	2.1235
N,N-Dibutylethanolamine	11.103	3.4728	5.6241e-06	5.25
8-(4-Bromophenyl)-1,4-dioxaspiro[4.5]dec-7-ene	11.054	3.4665	0.00037921	3.4211
3-(Cyanmethoxy)-1-benzothiophen-2-carbonitril	11.007	3.4604	9.8784e-05	4.0053
Allylamine	10.924	3.4494	9.9287e-06	5.0031
[1]Benzothieno[2,3-d][1,3]thiazole-2(3H)-thione	10.775	3.4296	2.405e-05	4.6189
C6 H2 O3 S3	10.604	3.4065	0.00051904	3.2848
O-Methylserylglutamic acid	10.598	3.4057	0.00019817	3.703
Methyl beta-D-idopyranosiduronic acid	10.578	3.403	0.0037883	2.4216
ACPD	10.555	3.3999	0.0058777	2.2308
H-Gly-Ala-Leu-OH	10.533	3.3968	0.0071934	2.1431
N2-[(2-Aminoethyl)carbamoyl]-L-glutamine	10.495	3.3916	0.00096744	3.0144
N-Methylproline	10.336	3.3697	0.030233	1.5195
1-Boc-3-(aminomethyl)piperidine	10.263	3.3594	1.0727e-05	4.9695
3-(4-Chlorophenoxy)-5-hydroxy-6H-anthra[1,9-cd][1,2]oxazol-6-one	10.088	3.3345	0.00089434	3.0485
1-{5-[(1-Phenyl-1H-tetrazol-5-yl)sulfanyl]-2-furyl}-N-(4H-1,2,4-triazol-4-yl)methanimine	10.07	3.3321	9.6922e-05	4.0136
Ser-gly	9.9694	3.3175	2.6279e-05	4.5804
1-Bromocyclopentene	9.9326	3.3122	3.3741e-05	4.4718
(2S)-2,6-Diamino-1-[(3R,4R,6S)-3-(2,6-diamino-9H-purin-9-yl)-4,6-dihydroxy-4-methyl-1-azepanyl]-1-hexanone	9.8842	3.3051	0.0032782	2.4844
(1R,2R,3R,4S,5R)-4-Amino-5-sulfanyl-1,2,3-cyclopentanetriol	9.7498	3.2854	0.0025143	2.5996
Ethyl 4-{2-[(ethoxycarbonyl)amino]ethyl}-1-piperazinecarboxylate	9.7092	3.2794	0.0040897	2.3883
5,5'-(Oxydi-2,1-ethanediyl)bis(2H-tetrazole)	9.5591	3.2569	0.0036519	2.4375
Desmethylsildenafil	9.5024	3.2483	0.00023965	3.6204
3-Butyn-1-ylcyanamide	9.4769	3.2444	2.2243e-05	4.6528
2-Morpholinoacetic acid	9.3393	3.2233	0.0022037	2.6569
Indene	9.3054	3.2181	0.025741	1.5894
Decamethylcyclopentasiloxane	9.282	3.2144	0.00012239	3.9122
2-Bromo-2-fluorocyclopropanecarboxylic acid	9.1365	3.1916	0.00014393	3.8418
Glu-leu	9.0396	3.1763	0.0059916	2.2225
C45 H69 N2 P	8.9888	3.1681	0.00053006	3.2757
N-Glycolylneuraminic acid	8.9118	3.1557	0.00011907	3.9242
4-[(2-Hydroxyethyl)amino]-4-oxobutanoic acid	8.8626	3.1477	1.4351e-08	7.8431
2-Methoxy-N-({1-[2-(2-methoxyethoxy)ethyl]-1H-tetrazol-5-yl}methyl)ethanamine	8.85	3.1457	0.0061805	2.209
Trans-Glutaconic acid	8.7932	3.1364	0.00045118	3.3456
1,27-Diphenyl-2,5,8,11,14,17,20,23,26-nonaoxaheptacosane	8.7149	3.1235	1.9377e-05	4.7127
Hydroxyproline	8.7106	3.1228	0.00022835	3.6414
2,4,6-Trifluoropyrimidine	8.6885	3.1191	2.9759e-05	4.5264
Ritalinic acid	8.6844	3.1184	5.9738e-05	4.2237
gamma-Hydroxy-3-pyridinebutanoate	8.5861	3.102	0.001423	2.8468
(2E)-3-(2-Chlorophenyl)-N-({2-[(3-methyl-1H-pyrazol-5-yl)carbonyl]hydrazino}carbothioyl)acrylamide	8.4823	3.0844	0.00056563	3.2475
N,N-Diethyl-3-(5-mercapto-4-phenyl-4H-[1,2,4]triazol-3-yl)-benzenesulfonamide	8.3769	3.0664	0.00031341	3.5039
Ethyl 6-amino-5-cyano-2-methyl-4-(5-nitro-2-thienyl)-4H-pyran-3-carboxylate	8.235	3.0418	0.0001498	3.8245
5-(Fluoromethyl)-1,3,4-thiadiazol-2-amine	8.1721	3.0307	7.2693e-06	5.1385
3-Bromo-1,2,4-oxadiazol-5-ol	8.0658	3.0118	0.00010935	3.9612
C H Br3 Cl N6 O2 P S4	8.0096	3.0017	1.3961e-06	5.8551
2-Mercapto-3-(1-naphthyl)-4(3H)-quinazolinone	7.9777	2.996	6.6063e-05	4.18
2-Methoxynaphthalene	7.9743	2.9954	0.015825	1.8007
7-Cyano-6-hydroxy-1-benzothiophene-3-carboxylic acid	7.9704	2.9947	5.8131e-05	4.2356
1D-1-guanidino-1-deoxy-3-dehydro-scyllo-inositol	7.8748	2.9772	0.0032332	2.4904
2,6-Dichloro-N'-(2,4-dichlorophenyl)isonicotinohydrazide	7.8252	2.9681	1.3093e-05	4.8829
6-Chloro-5-hydroxy-1,3-benzoxathiole-2-thione	7.797	2.9629	1.0311e-05	4.9867
C6 H22 N9 O2 P	7.7938	2.9623	5.303e-06	5.2755
5-Iododihydro-2,4(1H,3H)-pyrimidinedione	7.773	2.9585	0.00010937	3.9611
N,N-Dimethyl-N-phenylurea	7.772	2.9583	1.1038e-05	4.9571
4-(Aminomethyl)-2-piperidinone	7.6967	2.9442	1.3337e-05	4.875
2-Oxo-2H-imidazole-4,5-dicarboxylic acid	7.6525	2.9359	9.2577e-06	5.0335
4-[(1E)-3-(1,2-Dihydro-5H-tetrazol-5-ylidene)-1-triazen-1-yl]benzoic acid	7.6065	2.9272	5.0192e-05	4.2994
C22 H44 N6 O5	7.5738	2.921	0.00013131	3.8817
3,3,3-Trifluoropropanethioamide	7.551	2.9167	0.0055697	2.2542
C14-Dihydroceramide	7.4859	2.9042	3.899e-05	4.409
D-Panthothenic acid	7.4524	2.8977	6.9299e-06	5.1593
C2 H4 Cl4 O6 P2 S4	7.3835	2.8843	4.8174e-07	6.3172
Gln-ser	7.3736	2.8824	0.00067393	3.1714
N-Heptanoic acid	7.3485	2.8774	0.0018335	2.7367
2-[2-(Octyloxy)ethoxy]-N,N-bis{2-[2-(octyloxy)ethoxy]ethyl}ethanamine	7.3157	2.871	4.2172e-07	6.375
4-Iodo-N-(1-naphthyl)benzamide	7.2834	2.8646	1.863e-06	5.7298
C H Br Cl2 N2 O4 P2 S4	7.2461	2.8572	2.9885e-07	6.5246
N-Formylalanine	7.2215	2.8523	4.3949e-05	4.357
C3 H3 Br Cl N2 O4 P3 S5	7.2043	2.8489	3.8618e-06	5.4132
2,2,2-Trifluoro-N-[3-(methylsulfinyl)propyl]acetamide	7.1339	2.8347	4.2469e-05	4.3719
C4 H Br Cl N4 P3 S4	7.0841	2.8246	4.5679e-06	5.3403
Benzyl phenyl sulfone	7.0414	2.8159	0.0016356	2.7863
N,N-Dimethylacetamide	6.8891	2.7843	1.1773e-06	5.9291
2,4-Dibromo-6-(difluoromethoxy)benzenethiol	6.8559	2.7774	2.9461e-07	6.5308
[2-(1,3-Benzothiazol-2-yl)-1-pyrrolidinyl]acetonitrile	6.8438	2.7748	2.5145e-07	6.5995
4-O-Hexopyranosylhex-2-ulofuranose	6.7599	2.757	0.020006	1.6988
2-[(5-Formyl-2-methoxybenzyl)sulfanyl]-4-phenyl-6-(trifluoromethyl)nicotinonitrile	6.637	2.7305	2.9647e-07	6.528
4-[(5-Bromo-1-benzofuran-2-yl)carbonyl]-3-hydroxy-5-(4-hydroxyphenyl)-1-(2-methoxyethyl)-1,5-dihydro-2H-pyrrol-2-one	6.582	2.7185	1.0172e-05	4.9926
C16 H35 N O5	6.5153	2.7038	6.5963e-07	6.1807
Chloromethyl hydroperoxide	6.4541	2.6902	1.1055e-06	5.9565
Butenedioic acid	6.4243	2.6835	4.2326e-07	6.3734
C9 H Br Cl O P3 S2	6.3766	2.6728	4.7045e-08	7.3275
Pyruvic acid	6.3542	2.6677	6.5015e-06	5.187
(3S,4S)-1-[(7-Fluoro-2-methyl-3-quinolinyl)carbonyl]-4-(trifluoromethyl)-3-pyrrolidinecarboxylic acid	6.3335	2.663	2.5909e-06	5.5865
C H Cl3 O4 P2 S4	6.3168	2.6592	2.3375e-08	7.6312
Selenopheno[3,2-b]thiophene-5-carboxylic acid	6.269	2.6482	4.6073e-06	5.3366
C16-Dihydroceramide	6.1817	2.628	9.5249e-08	7.0211
5-benzyl-6-methyl-2-sulfanylpyrimidin-4-ol	6.1786	2.6273	1.4399e-07	6.8417
Oryzalin metabolite	6.0574	2.5987	1.2224e-07	6.9128
Pent-3-enal	6.0253	2.591	3.4277e-10	9.465
1-(4-Bromophenyl)-2-[(5-{[2-(4-chlorophenyl)-2-oxoethyl]sulfanyl}-1,3,4-thiadiazol-2-yl)sulfanyl]ethanone	5.9716	2.5781	1.5336e-07	6.8143
6-Bromo-4-chloro-2-phenylquinazoline	5.7711	2.5289	3.0872e-05	4.5104
C4 H8 N P S2	5.7324	2.5191	1.8438e-10	9.7343
2-Methyl-4,4,4-trinitrobutanoic acid	5.6966	2.5101	1.1952e-09	8.9226
4,5-Dimethyl-2-sulfanyl-1,3,2-dioxaphospholane 2-sulfide	5.5025	2.4601	2.4278e-11	10.615
2,3,4,4-Tetrafluoro-2-cyclobuten-1-one	5.4316	2.4414	1.2718e-10	9.8956
(4-Methyl-1-piperazinyl)(tetrahydro-2-furanyl)methanone	5.3376	2.4162	5.0196e-11	10.299
DBN	5.3292	2.4139	2.4035e-11	10.619
(1,3,4-Trihydroxybutyl)phosphonic acid	5.0553	2.3378	0.0051539	2.2879
Fomepizole	4.82	2.269	2.7959e-06	5.5535
Lactic Acid	4.7303	2.2419	4.3985e-06	5.3567
3-Azido-N-(2-azidoethyl)alanine	4.57	2.1922	0.019112	1.7187
2-{Bis[2-(2-butoxyethoxy)ethyl]amino}ethanol	4.1156	2.0411	5.3492e-06	5.2717
2-Hydroxyglutaric acid	3.1201	1.6416	9.677e-05	4.0143
EJ4025000	3.094	1.6295	0.0056124	2.2509
3,7-Dinitro-5-oxophenothiazine	2.9497	1.5606	3.7752e-05	4.4231
3-Ethyl 1,1-bis(2-methyl-2-propanyl) 3-amino-1,1,3-propanetricarboxylate	2.8135	1.4924	0.0012626	2.8987
Boc-Cit-OH	2.7606	1.465	0.011336	1.9455
4-Bromo-6-(4-iodophenyl)pyrimidine	2.5598	1.356	0.045288	1.344
Arg-Asp	2.5253	1.3365	0.046951	1.3284
C32 H63 N O2 P2	2.4713	1.3053	0.0021464	2.6683
1,1'-(Octylimino)dipropan-2-ol	2.4467	1.2908	2.3484e-05	4.6292
C7 H4 O P2 S3	2.3604	1.239	0.0014619	2.8351
3,5-Bis(trifluoromethyl)-1-phenylpyrazole	2.3386	1.2257	0.0067809	2.1687
5-(2-NITRO-PROPENYL)-BENZO(1,3)DIOXOLE	2.2911	1.196	0.012966	1.8872
Tryptophan	2.1482	1.1031	0.022141	1.6548
2-Oxobutyric acid	2.1311	1.0916	3.4177e-08	7.4663
1,2,5-oxadiazole-3-carbohydrazonamide, 4-[amino(hydroxyimino)methyl]-	2.0637	1.0452	0.00077676	3.1097
C20 H43 N O5	2.0533	1.038	0.00061135	3.2137
1-Benzyl-2,3-diphenyl-1,5,6,7,8,9-hexahydrocyclohepta[b]pyrrolo[3,2-e]pyridin-4-amine	2.0527	1.0375	0.0059735	2.2238
6-Indolinol	2.0443	1.0316	0.0013803	2.86
Galactosamine	0.49228	-1.0224	0.036033	1.4433
N-(4-Iodophenyl)-3-oxo-3H-benzo[f]chromene-2-carboxamide	0.48761	-1.0362	0.028007	1.5527
N-Butyl methacrylate	0.47737	-1.0668	0.048207	1.3169
Ethyl 3-hydroxy-3-methylnonanoate	0.47477	-1.0747	0.032634	1.4863
Methyl 3-butyryl-4-{[2-(3,4-dimethoxyphenyl)ethyl]amino}-6,6-dimethyl-2-oxo-3-cyclohexene-1-carboxylate	0.47118	-1.0857	0.035461	1.4502
NDA	0.46061	-1.1184	0.021399	1.6696
C12E3	0.45926	-1.1226	0.041155	1.3856
1,3,5-Heptatriene	0.45003	-1.1519	0.024324	1.614
GV7800000	0.44076	-1.1819	0.01464	1.8345
[1-Amino-1-(2-thienyl)ethyl]phosphinic acid	0.43923	-1.187	5.9252e-06	5.2273
3,4-Dihydroxy-2,5-selenophenedicarbonitrile	0.42084	-1.2487	0.00028731	3.5416
Laurixamine	0.41708	-1.2616	0.0011629	2.9345
Phenethyl tosylate	0.41573	-1.2663	0.005375	2.2696
Cumene	0.41521	-1.2681	0.021669	1.6642
Spisulosine	0.41214	-1.2788	0.0016023	2.7953
Ethyl (1,1,1,3,3,3-hexafluoro-2-propanylidene)carbamate	0.41182	-1.2799	6.0289e-05	4.2198
2-Methylnaphthalene	0.39763	-1.3305	0.0040736	2.39
Boc-Asn-Oh	0.3914	-1.3533	0.024249	1.6153
N-Boc-4-Piperidineethanol	0.38665	-1.3709	0.00046262	3.3348
Laureth-2	0.37741	-1.4058	0.036172	1.4416
Benzylideneacetone	0.36733	-1.4449	0.03634	1.4396
3,3,3-trifluoropropyltrichlorosilane	0.36696	-1.4463	0.010388	1.9835
UK4725000	0.3596	-1.4755	0.00084791	3.0717
(E,E)-alpha-Farnesene	0.35499	-1.4941	0.046723	1.3305
Glutaral	0.35161	-1.508	0.0026266	2.5806
4'-tert-Butylacetophenone	0.34831	-1.5216	0.021565	1.6663
p-Xylene	0.34636	-1.5297	0.0077409	2.1112
4-Aminopyridine	0.33915	-1.56	0.008309	2.0804
1,3-Adamantanediacetic acid	0.33756	-1.5668	0.027625	1.5587
6-Methylhept-5-en-2-one	0.33636	-1.5719	0.013158	1.8808
1-t-butyl-4-ethylbenzene	0.33186	-1.5914	0.0074453	2.1281
Bis(2-ethylhexyl) phthalate	0.33007	-1.5992	0.02784	1.5553
Histamine	0.32258	-1.6323	0.004509	2.3459
2-methylbutanal	0.31753	-1.655	0.026813	1.5717
OB1760000	0.3096	-1.6915	0.018918	1.7231
2-(2,2,6,6-tetramethyl-4-piperidinyl)ethanol	0.30752	-1.7012	0.0044803	2.3487
Valpromide	0.30492	-1.7135	0.0086631	2.0623
1-Adamantanemethanol	0.30156	-1.7295	0.045999	1.3373
5-({[(2-Methoxy-2-oxoethyl)sulfonyl]amino}methyl)-2-furoic acid	0.30121	-1.7311	0.016767	1.7755
Benzamide	0.30119	-1.7313	0.022885	1.6405
EN0350000	0.29804	-1.7464	0.04793	1.3194
1-nonanoic acid	0.29704	-1.7513	0.034144	1.4667
3-BHA	0.29206	-1.7756	0.013192	1.8797
Coumarone	0.29149	-1.7785	0.010316	1.9865
Dihydroxyphenylalanine	0.28221	-1.8252	0.02069	1.6842
1,3-Dimethyladamantane	0.28164	-1.8281	0.031007	1.5085
EDDA	0.27908	-1.8413	3.4847e-05	4.4578
3,5-Ditert-butyl-4-hydroxybenzaldehyde	0.27728	-1.8506	0.025411	1.595
Decanamide	0.27598	-1.8574	0.012765	1.894
4-Nonanoylmorpholine	0.2753	-1.8609	0.0022561	2.6467
Glycerol 3-phosphate	0.2738	-1.8688	0.022481	1.6482
2-Aminopalmitic acid	0.27358	-1.8699	0.0037163	2.4299
SL3784000	0.27231	-1.8767	0.0047514	2.3232
Valproic acid	0.26968	-1.8907	0.018094	1.7425
Heptylbenzene	0.26839	-1.8976	0.023517	1.6286
1,2-Epoxy-1-methylcyclohexane	0.26699	-1.9052	0.0028711	2.542
2-Isobutoxynaphthalene	0.26022	-1.9422	0.0063866	2.1947
DO0750000	0.25846	-1.952	0.0034935	2.4567
Bisphenol A	0.25814	-1.9538	0.045222	1.3447
C17 H46 N9 O P	0.25798	-1.9547	0.020033	1.6983
XJ6642800	0.25375	-1.9785	0.045974	1.3375
AU9300000	0.25244	-1.986	0.045701	1.3401
2,2-Dimethyl-4-oxo-3,8,11,14-tetraoxa-5-azaheptadecan-17-oic acid	0.25225	-1.9871	0.015739	1.803
C14E5	0.25028	-1.9984	0.038241	1.4175
tert-Butyl 3-(2-(tert-butoxy)-2-oxoethyl)-4-oxopiperidine-1-carboxylate	0.24986	-2.0008	0.043717	1.3594
Non-2-enal	0.24851	-2.0086	0.0039191	2.4068
2-Methyl-2-propanyl 3-{2-[2-(2-propyn-1-yloxy)ethoxy]ethoxy}propanoate	0.24724	-2.016	0.044238	1.3542
4-(4-Chlorophenyl)-4-piperidinecarbonitrile	0.24466	-2.0311	0.040062	1.3973
3,5-Di-tert-butyl-4-hydroxyacetophenone	0.24415	-2.0342	0.043893	1.3576
5-(Methoxymethyl)-2-furoic acid	0.24301	-2.0409	0.014553	1.8371
UQ0850000	0.23993	-2.0593	0.014595	1.8358
6-(Nitroamino)-1,2,4,4a,7,7a-hexahydro-3H-imidazo[4,5-e][1,2,4]triazine-3-thione	0.23942	-2.0624	9.9535e-06	5.002
N-(Chloroacetyl)-3-nitrobenzamide	0.23884	-2.0659	0.0016414	2.7848
MFCD00063299	0.23731	-2.0752	0.041337	1.3837
Isoprene	0.22792	-2.1334	0.026981	1.5689
7-[(4-Chloro-1H-pyrazol-1-yl)acetyl]-2-(3-pyridinyl)-5,6,7,8-tetrahydropyrido[3,4-d]pyrimidin-4(1H)-one	0.22451	-2.1552	0.0058198	2.2351
Isobutyraldehyde	0.22265	-2.1671	0.0042202	2.3747
Palmitamide	0.22094	-2.1783	0.025135	1.5997
5,5',6,6'-Tetramethyl-3,3'-di-tert-butyl-1,1'-biphenyl-2,2'-diol	0.22061	-2.1804	0.037249	1.4289
2-Isopropylnaphthalene	0.21849	-2.1943	0.022652	1.6449
Dibutyl phthalate	0.21648	-2.2077	0.0086217	2.0644
gamma-Aminobutyric acid	0.21575	-2.2126	0.0030509	2.5156
Phosphoric acid	0.21524	-2.216	0.0017498	2.757
C14E4	0.2143	-2.2223	0.018912	1.7233
2,4,4-Trimethyl-N-(2,4,5-trimethoxybenzyl)-2-pentanamine	0.21204	-2.2376	0.02337	1.6313
Laureth-5	0.2071	-2.2716	0.019513	1.7097
Theanine	0.20489	-2.2871	0.0029969	2.5233
11-Tetradecenal	0.20363	-2.296	0.02637	1.5789
C12E4	0.20049	-2.3184	0.015827	1.8006
C2 Dihydroceramide	0.19957	-2.325	0.046437	1.3331
NSC 622050	0.19933	-2.3267	0.016947	1.7709
MFCD01100690	0.19805	-2.3361	0.043611	1.3604
Umbelliferone	0.19684	-2.3449	0.01488	1.8274
MFCD00075407	0.19482	-2.3598	0.015364	1.8135
1-Octen-3-yne	0.19452	-2.362	0.015818	1.8008
Traumatin	0.19385	-2.367	0.00047677	3.3217
Bufetolol	0.19333	-2.3709	0.0076896	2.1141
Bosentan Related Compound 2	0.19194	-2.3813	3.0365e-13	12.518
N-triisopropylsilylpyrrole	0.19123	-2.3866	0.016445	1.784
Butyrophenone	0.19066	-2.3909	0.0010395	2.9832
HOPEMP	0.19025	-2.394	0.0023624	2.6266
3-(2,2-Difluoroethoxy)-N-propyl-4-heptanamine	0.18972	-2.3981	0.017673	1.7527
Procyanidin A2	0.18751	-2.415	0.020272	1.6931
DK3970000	0.18608	-2.426	0.0061496	2.2112
2-[(Trimethylsilyl)ethynyl]cyclohexanamine	0.18492	-2.435	0.014974	1.8247
N-(2,2-Diethoxyethyl)-1-methoxy-3-methyl-2-butanamine	0.18337	-2.4471	3.795e-10	9.4208
C2 H Cl4 O9 P3 S3	0.18277	-2.4519	5.0269e-11	10.299
N,N-Diethylnonanamide	0.18214	-2.4569	0.0080784	2.0927
Linoleamide	0.18091	-2.4666	0.037183	1.4297
Lauramide	0.18083	-2.4673	0.010233	1.99
C6 H Br Cl2 O7 P2 S5	0.18065	-2.4687	1.1572e-10	9.9366
MFCD00055621	0.18062	-2.469	0.048202	1.3169
3-Bromo-2-chloro-5-(chlorosulfonyl)benzoic acid	0.17896	-2.4823	6.3117e-09	8.1999
2-(4-Chloro-3-nitrobenzoyl)benzoic acid	0.17816	-2.4888	1.016e-08	7.9931
Muscone	0.17782	-2.4915	0.0062535	2.2039
2-Amino-5-methyl-4-phenyl-3-thiophenecarbonitrile	0.17731	-2.4957	2.2742e-09	8.6432
Vanillyl alcohol	0.17693	-2.4988	0.0059422	2.2261
5-(4-Methylphenyl)-1,3-cyclohexanedione	0.17664	-2.5011	0.0070853	2.1496
C15 H42 N9 P	0.17479	-2.5163	0.010377	1.9839
4,9-Dibromonaphtho[2,3-c][1,2,5]selenadiazole	0.17388	-2.5238	1.963e-08	7.7071
1-(Ethylsulfonyl)-4-(propylsulfonyl)piperazine	0.17384	-2.5242	8.871e-05	4.052
C H4 Cl3 O7 P3 S4	0.17342	-2.5276	3.705e-10	9.4312
5-bromo-6-fluorobenzo[c][1,2,5]thiadiazole	0.17265	-2.5341	2.0611e-08	7.6859
Rislenemdaz	0.17172	-2.5419	0.02004	1.6981
3-(2-Oxocyclododecyl)propanoic acid	0.17162	-2.5427	0.0039075	2.4081
Glyceraldehyde	0.17138	-2.5447	4.6761e-08	7.3301
Acetic acid geranyl ester	0.17082	-2.5495	0.0085174	2.0697
Phosphonic acid	0.16958	-2.56	2.447e-09	8.6114
7-(Cyclohexylamino)-1-ethyl-6-fluoro-4-oxo-1,4-dihydro-3-quinolinecarbohydrazide	0.16903	-2.5646	0.023196	1.6346
Myristamide	0.16821	-2.5717	0.0037308	2.4282
Propylparaben	0.16814	-2.5723	0.011571	1.9366
3-Phenylpropanoic acid	0.16765	-2.5765	0.012321	1.9093
C12E7	0.16758	-2.5771	0.010402	1.9829
pyrimidinethione	0.16746	-2.5781	4.7368e-08	7.3245
Butyrin	0.1666	-2.5855	0.011639	1.9341
1,5,9-Trimethyl-11,14,15,16-tetraoxatetracyclo[10.3.1.0~4,13~.0~8,13~]hexadecan-10-ol	0.16578	-2.5926	0.012058	1.9187
(2E)-N-(2-Fluoro-5-nitrophenyl)-3-(4-fluorophenyl)acrylamide	0.16577	-2.5927	6.9826e-08	7.156
MFCD01541461	0.16502	-2.5993	5.7259e-07	6.2422
MFCD00152656	0.16449	-2.6039	0.0089377	2.0488
NR0140000	0.16422	-2.6063	0.014082	1.8513
4-(3-Bromo-4-methoxybenzoyl)-1-(2-furylmethyl)-3-hydroxy-5-(5-methyl-2-furyl)-1,5-dihydro-2H-pyrrol-2-one	0.16418	-2.6066	1.8114e-07	6.742
Maleic acid	0.16398	-2.6084	8.4445e-06	5.0734
N-(2-Methoxypropanoyl)-O-methylhomoserine	0.16335	-2.6139	9.652e-06	5.0154
E-2-Benzylidenecyclohexanone	0.16226	-2.6236	0.002817	2.5502
(22S)-22-hydroxycampest-4-en-3-one	0.16085	-2.6362	0.025873	1.5872
2,6-Diaminopimelic acid	0.15989	-2.6448	0.00018934	3.7227
3-Methyl-5-(trifluoromethyl)-4,5-dihydro-1,2-oxazol-5-ol	0.15963	-2.6472	2.8159e-07	6.5504
MFCD00037048	0.15946	-2.6487	0.018735	1.7273
Cinnamic acid	0.15938	-2.6494	0.0079406	2.1001
Succinic semialdehyde	0.15879	-2.6548	8.4204e-06	5.0747
Hydroxycitronellal diethyl acetal	0.15653	-2.6755	0.013461	1.8709
2-Ethoxybenzoic acid	0.1561	-2.6795	0.0073147	2.1358
Boc-3-Hydroxy-1-adamantyl-L-glycine	0.15528	-2.6871	0.0090938	2.0413
1-Dodecyl-2-pyrrolidinone	0.15414	-2.6977	0.020038	1.6982
(2R,3R,4R,5S,6R)-2,3,4,5,6,7-Hexahydroxyheptanoic acid	0.15354	-2.7033	2.9084e-06	5.5363
(1,1-Dioxido-1,2-thiazinan-3-yl)methanol	0.15098	-2.7276	1.1228e-07	6.9497
1-Hexadecanoylpyrrolidine	0.1507	-2.7303	0.0086539	2.0628
2-(2-Morpholinyl)ethanamine	0.14992	-2.7377	1.2468e-06	5.9042
N-[(4,6-Dioxo-2-thioxotetrahydro-5(2H)-pyrimidinylidene)methyl]tyrosine	0.14959	-2.7409	3.2753e-06	5.4848
1-Benzosuberone	0.14849	-2.7516	0.0060326	2.2195
(3beta,9beta,18alpha)-N-Cyclohexyl-N-(cyclohexylcarbamoyl)-3-hydroxy-11-oxoolean-12-en-29-amide	0.14801	-2.7563	8.8529e-07	6.0529
Acetic acid	0.14775	-2.7588	4.2624e-07	6.3703
Crotetamide	0.14711	-2.765	0.00017643	3.7534
Cinnamaldehyde	0.1466	-2.77	6.4826e-07	6.1882
3,7-Dimethyloctyl 1-pyrrolidinylacetate	0.14591	-2.7768	0.011222	1.9499
N,N-Bis(2-hydroxyethyl)dodecanamide	0.14553	-2.7806	0.00036532	3.4373
2,3,4-Pentanetrione	0.14546	-2.7813	2.1605e-07	6.6654
C H3 O2 P S2	0.14495	-2.7863	3.0232e-06	5.5195
2-Chloro-4-formylphenyl 4-acetamidobenzenesulfonate	0.14345	-2.8014	4.8924e-07	6.3105
1-(1-Dodecyn-1-yl)-4-methylbenzene	0.1424	-2.812	0.033143	1.4796
Hexyl cinnamaldehyde	0.14237	-2.8123	0.0040286	2.3948
Trans-4-(trans-4-pentylcyclohexyl)cyclohexanol	0.14224	-2.8136	0.033889	1.4699
ethylestrenol	0.14211	-2.8149	0.027118	1.5667
1-[(Trimethylsilyl)ethynyl]piperidine	0.13971	-2.8395	0.0060779	2.2162
Hexylresorcinol	0.13873	-2.8497	0.0004628	3.3346
C24 H49 N4 O P S	0.13816	-2.8556	1.6486e-05	4.7829
Oleanolic acid	0.1375	-2.8624	0.01001	1.9996
Capsi-amide	0.13514	-2.8874	0.0090644	2.0427
LQ5400000	0.13481	-2.891	0.00042511	3.3715
MFCD00971695	0.1342	-2.8975	2.5538e-05	4.5928
Glutaramic acid	0.13329	-2.9074	7.9878e-05	4.0976
Ibufenac	0.13233	-2.9178	0.0013755	2.8615
4-(Cyclohexylmethyl)cyclohexanone	0.13169	-2.9248	0.041972	1.377
Erucamide	0.13164	-2.9253	0.023777	1.6239
Boc-5-phenyl-D-beta-norvaline	0.13142	-2.9277	0.011333	1.9456
Erythorbic acid	0.13134	-2.9286	0.00015519	3.8091
Octapinol	0.13023	-2.9408	0.012914	1.8889
Phenylpropynal	0.13006	-2.9427	4.4302e-06	5.3536
6-Bromo-3-chloro-N-(2-fluorophenyl)-1-benzothiophene-2-carboxamide	0.12999	-2.9435	1.7057e-05	4.7681
cyclandelate	0.12851	-2.96	0.0054603	2.2628
2,5-Dichloro-4-methoxybenzenecarboximidohydrazide	0.12777	-2.9684	1.1291e-06	5.9473
Acetanilide	0.12572	-2.9918	4.6268e-06	5.3347
2,3-Dibromothianaphthene	0.12535	-2.996	0.00012134	3.916
Ethyl 2-bromo-6-methyl-4H-pyrrolo[2,3-b]pyrazine-7-carboxylate	0.12472	-3.0032	0.00024124	3.6175
2-Methyl-2-propanyl methyl(1-{[3-(tetrahydro-2H-pyran-4-yloxy)propyl]carbamoyl}-3-piperidinyl)carbamate	0.12374	-3.0147	1.3933e-05	4.8559
2-{[4-(2-Chlorophenyl)-1-piperazinyl]methyl}-4,6-bis(2-methyl-2-propanyl)phenol	0.1224	-3.0303	0.0063766	2.1954
Tetradecahydroanthracene	0.12214	-3.0334	0.0049144	2.3085
Indane	0.12202	-3.0349	0.00096345	3.0162
3-(2-Furyl)-4,4-dimethyl-2-oxaspiro[5.5]undecane-1,5-dione	0.12191	-3.0361	0.011009	1.9583
Diphenylamine	0.12122	-3.0443	0.0028084	2.5515
Eicosapentaenoic acid	0.1209	-3.0481	0.036374	1.4392
Brefeldin A	0.12067	-3.0509	0.001447	2.8395
Butoxytriglycol	0.12061	-3.0516	0.00086665	3.0622
C11 H32 N9 P	0.12052	-3.0527	3.6536e-05	4.4373
3,4,5-Trichloro-2(5H)-furanone	0.12035	-3.0547	0.0038781	2.4114
TMSAN	0.11987	-3.0604	3.9148e-05	4.4073
Benzaldehyde	0.11917	-3.0689	0.0023746	2.6244
1-(3,4-Dichlorophenyl)-3-(1,1-dioxidotetrahydro-3-thiophenyl)urea	0.11897	-3.0714	1.8791e-05	4.7261
3-Oxostearic acid	0.11816	-3.0812	0.030994	1.5087
Ethyl isothiocyanate	0.11754	-3.0888	0.0097699	2.0101
MFCD00014550	0.1168	-3.0979	0.04661	1.3315
C11 H25 N O7	0.11651	-3.1014	0.00010662	3.9721
1-Methyladamantane	0.11624	-3.1048	0.00074726	3.1265
C3 H5 N2 P S3	0.1161	-3.1066	0.00086817	3.0614
({5-[(4-chloro-3-methyl-1H-pyrazol-1-yl)methyl]-4-ethyl-4H-1,2,4-triazol-3-yl}thio)acetic acid	0.11595	-3.1084	0.0026273	2.5805
Glycylglycyl-L-serine	0.11398	-3.1331	0.00039992	3.398
Malondialdehyde	0.11372	-3.1365	0.0001776	3.7506
Steviol	0.11314	-3.1438	0.0081889	2.0868
(2E)-4-Oxo-2-pentenoic acid	0.113	-3.1456	3.0166e-05	4.5205
g-Butyrobetaine	0.11269	-3.1496	1.2613e-06	5.8992
3-Chloro-4-(methoxycarbonyl)phenylboronic acid	0.11243	-3.153	8.3113e-05	4.0803
C31 H62 N3 O P S	0.11134	-3.167	0.00021503	3.6675
2-[(6-Amino-3,5-dicyano-2-pyridinyl)sulfanyl]-N-(2-pyrimidinyl)acetamide	0.11121	-3.1686	0.00045219	3.3447
Shrimp shell	0.11103	-3.171	0.00030025	3.5225
4-(Dodecyloxy)aniline	0.11043	-3.1788	0.0074111	2.1301
TO0127900	0.11032	-3.1803	0.00019964	3.6998
Stachydrine	0.10926	-3.1941	7.8891e-05	4.103
1-(6-Methoxy-2-naphthyl)ethanol	0.10859	-3.2031	0.0031111	2.5071
N-Octylcaprolactam	0.10812	-3.2094	0.0058567	2.2323
DABSO	0.10782	-3.2133	0.001218	2.9144
Methyl D-galactopyranosiduronic acid	0.10752	-3.2174	0.00052969	3.276
4-(Heptyloxy)benzoic acid	0.10751	-3.2175	0.0032409	2.4893
N2-Carbamoylglutamine	0.10687	-3.2261	0.00041734	3.3795
1-((4-Bromophenyl)sulfonyl)-4-butylpiperazine	0.10686	-3.2262	0.010117	1.995
1-Ethynyl-4-hexylbenzene	0.10665	-3.229	0.0027375	2.5626
N-Isobutyl-N-[(4Z)-2,2,5,9-tetramethyl-4,8-decadien-1-yl]acetamide	0.10619	-3.2352	0.015589	1.8072
2-Bromo-N-(3-cyclopentylpropyl)-4-fluorobenzenesulfonamide	0.10599	-3.238	6.6459e-06	5.1774
Hypotaurine	0.10592	-3.2389	0.00011946	3.9228
MFCD00031522	0.10592	-3.2389	0.00069903	3.1555
Ureidopropionic acid	0.10553	-3.2442	0.00048052	3.3183
Cysteine	0.10466	-3.2562	0.0020787	2.6822
(7E,10E,13E,16E)-7,10,13,16-Docosatetraenoic acid	0.10445	-3.2591	0.035078	1.455
({N-[(2S)-2,6-Diammoniohexanoyl]-5-oxidanidyl-5-oxidanylidene-L-norvalyl}amino)acetate	0.10444	-3.2593	0.00013021	3.8853
Galactopyranose	0.10407	-3.2644	5.375e-05	4.2696
A-12(13)-EpODE	0.1038	-3.2682	0.047145	1.3266
3-Hydroxypregn-5-en-20-one	0.10376	-3.2686	0.022303	1.6516
2-(5-Bromo-2-thienyl)-3-chloroquinoxaline	0.10364	-3.2703	0.0092834	2.0323
Undecenal	0.10352	-3.272	0.0022842	2.6413
5-Amino-4(5H)-pyrimidinone	0.10333	-3.2747	0.0033556	2.4742
2,3,5-Trichloro-4a,8a-dihydro-1,6-naphthyridine	0.10242	-3.2874	4.7284e-06	5.3253
2,2'-[(6-Hydrazino-6-oxohexyl)imino]diacetamide	0.1022	-3.2905	0.00031913	3.496
Eugenol	0.10171	-3.2975	1.4026e-05	4.8531
3-[2-(2-Sulfoethoxy)ethoxy]propanoic acid	0.10155	-3.2998	0.00070741	3.1503
acetamide, N-(4-methylphenyl)-2-[(5-phenyl-4H-1,2,4-triazol-3-yl)thio]-	0.10087	-3.3094	0.00042396	3.3727
Coumarin	0.099433	-3.3301	8.0218e-05	4.0957
2-Sulfosuccinic acid	0.099429	-3.3302	0.0035236	2.453
20-Amino-3,6,9,12,15,18-hexaoxaicosan-1-ol	0.099034	-3.3359	9.7652e-05	4.0103
MFCD00075426	0.098869	-3.3383	0.00013313	3.8757
2-(4-{[1-(4-Fluorophenyl)-3,5-dimethyl-1H-pyrazol-4-yl]methyl}-1-[(5-methyl-2-furyl)methyl]-2-piperazinyl)ethanol	0.098722	-3.3405	0.0022983	2.6386
MFCD03428107	0.098253	-3.3474	1.6524e-05	4.7819
Phenylpropyne	0.098221	-3.3478	0.0062798	2.2021
2-amino-4a,5,6,7-tetrahydro-4,1'-binaphthalene-1,3,3(4H)-tricarbonitrile	0.098196	-3.3482	0.021435	1.6689
Threo-sphingosine	0.097998	-3.3511	0.007041	2.1524
3,5-Di-tert-butyl-4-hydroxyhydrocinnamic acid	0.097529	-3.358	0.01003	1.9987
2-Methoxyphenothiazine	0.095855	-3.383	0.0063637	2.1963
3b-Hydroxy-5-cholenoic acid	0.095651	-3.3861	0.01506	1.8222
6-(2,4,5-Trichlorophenyl)-5,6-dihydro-4H-cyclopenta[d][1,3]thiazol-2-amine	0.095443	-3.3892	6.5657e-06	5.1827
2-Phenyl-3-(3-thienyl)propanoic acid	0.095388	-3.3901	0.0010575	2.9757
4-chloro-2-[(phenylthio)methyl]-5,6,7,8-tetrahydro[1]benzothieno[2,3-d]pyrimidine	0.095352	-3.3906	0.0026408	2.5783
Plumbagin	0.094831	-3.3985	0.0063204	2.1993
N-Acetylneuraminic acid	0.094311	-3.4064	0.00025175	3.599
4-(1-BOC-4-PIPERIDYL)-1-BUTANOL	0.094161	-3.4087	0.0055946	2.2522
2,2-Dimethyl-1-[3-(methylsulfonyl)propyl]cyclopentanol	0.094014	-3.411	0.002048	2.6887
C H3 Cl3 N2 O2 P2 S3	0.09273	-3.4308	0.0046105	2.3363
Ethyl 5-({2-[3-amino-5-(methylsulfanyl)-4H-1,2,4-triazol-4-yl]propanoyl}amino)-4-carbamoyl-2-methyl-3-furoate	0.091998	-3.4422	0.0027747	2.5568
Homosalate	0.091934	-3.4433	0.0020593	2.6863
Acetic propanoic anhydride	0.091316	-3.453	0.00032725	3.4851
C29 H69 N10 O5 P	0.091045	-3.4573	0.0016885	2.7725
1-(2-Aminoethyl)-4-boc-piperazine	0.090682	-3.463	0.00031542	3.5011
MFCD00046712	0.090413	-3.4673	0.017023	1.769
Hydroxyprogesterone	0.089917	-3.4753	0.0324	1.4895
Tris(2,4-ditert-butylphenyl)phosphate	0.089888	-3.4757	0.0028061	2.5519
Boc-beta-Homogln-OH	0.088592	-3.4967	0.0034641	2.4604
Itaconic acid	0.08857	-3.497	0.00038537	3.4141
L-Palmitin	0.088472	-3.4986	0.020738	1.6832
4-(1-Amino-2-methylpropyl)-1,6-heptadien-4-ol	0.087706	-3.5112	0.0045375	2.3432
His-pro	0.087142	-3.5205	0.014885	1.8273
C3 H Cl O5 S4	0.087137	-3.5206	0.00011335	3.9456
Myristic acid	0.087116	-3.5209	0.0048317	2.3159
C29 H57 N5 O4	0.087087	-3.5214	4.9402e-06	5.3063
N-Dodecylacrylamide	0.086759	-3.5268	0.0035722	2.4471
9,10-dihydrojasmonic acid	0.085712	-3.5444	9.2216e-05	4.0352
Isopropyl 4-(2,4-dimethoxyphenyl)-2,7,7-trimethyl-5-oxo-1,4,5,6,7,8-hexahydro-3-quinolinecarboxylate	0.085287	-3.5515	0.0028576	2.544
N-Hexadecenylsuccinic anhydride	0.085093	-3.5548	0.010007	1.9997
CZ4200000	0.084652	-3.5623	0.0054916	2.2603
N-{3-[(3-Chlorophenyl)carbamoyl]phenyl}-2-methylbenzamide	0.084559	-3.5639	0.00079314	3.1007
Lupenone	0.084539	-3.5642	0.0069438	2.1584
C36 H79 N2 O4 P3	0.083824	-3.5765	0.0014616	2.8352
MFCD00134195	0.081715	-3.6133	0.0083635	2.0776
Tetrahydrouridine	0.081408	-3.6187	0.00027119	3.5667
Methyl cis-9-hexadecenoate	0.081372	-3.6193	0.0026934	2.5697
3,10,13-Trioxa-6-azaheptadecane-1,8-diol	0.081316	-3.6203	3.5851e-05	4.4455
2,2,6,6-Tetramethyl-4-piperidyl Methacrylate	0.080774	-3.63	0.013941	1.8557
MFCD01543213	0.080724	-3.6309	0.0029358	2.5323
MFCD00027343	0.079746	-3.6484	0.022881	1.6405
AC 45594	0.079149	-3.6593	0.00042994	3.3666
1-Amino-3,6,9,12-tetraoxapentadecan-15-oic acid	0.078981	-3.6623	0.00463	2.3344
Dodecylethanol amide	0.078654	-3.6683	0.0073033	2.1365
Ibuprofen	0.078583	-3.6696	0.031952	1.4955
Monomyristin	0.077882	-3.6826	0.017474	1.7576
Spermidine	0.077097	-3.6972	0.00094179	3.026
GV2470000	0.076919	-3.7005	0.0039767	2.4005
methyl 3,5-ditert-butyl-4-hydroxybenzoate	0.076435	-3.7096	0.0010235	2.9899
N-Arachidonoyl-L-Alanine	0.076325	-3.7117	0.0067422	2.1712
1-(2,2-Dimethyltetrahydro-2H-pyran-4-yl)-1-heptanone	0.076241	-3.7133	0.0019404	2.7121
Diethyl benzalmalonate	0.075929	-3.7192	0.0023185	2.6348
4-(2-Aminophenyl)-2,4-dioxobutanoic acid	0.075653	-3.7245	0.00090281	3.0444
RG3715000	0.075567	-3.7261	0.0024698	2.6073
Ethyl (2E)-3-(3,4,5-trimethoxyphenyl)acrylate	0.075424	-3.7288	0.0071678	2.1446
Ethyl 4-[(2-isopropyl-5-methylphenoxy)sulfonyl]butanoate	0.074923	-3.7385	0.0011928	2.9234
Aceturic acid	0.074916	-3.7386	0.0010149	2.9936
1-(4-Bromo-3-thienyl)-2-(methylsulfonyl)ethanone	0.07474	-3.742	3.6572e-05	4.4368
5-O-methyl embelin	0.073876	-3.7587	0.005018	2.2995
Amide C18	0.073791	-3.7604	0.013866	1.858
Spiroxamine	0.073711	-3.762	0.0020714	2.6837
N'-[(2-Chloro-5-nitrophenyl)methylene]-2,2-diphenylacetohydrazide	0.073107	-3.7738	0.0031112	2.5071
Glycylglycyl-L-valine	0.072521	-3.7855	0.00090752	3.0421
Isopropyl 3,7-dimethyl-6-octenoate	0.072065	-3.7946	0.0013925	2.8562
Naphthalen-1-ethanol	0.072028	-3.7953	5.2609e-05	4.2789
1-(Carbamoylamino)-1-oxo-2-propanyl 5-{2-[(methylsulfonyl)amino]ethyl}-2-thiophenecarboxylate	0.071998	-3.7959	0.00015445	3.8112
Nonivamide	0.071992	-3.796	0.0015436	2.8115
6-Bromospiro[chromene-2,1'-cyclohexan]-4(3H)-one	0.071932	-3.7972	0.0017876	2.7477
2-(4-Chlorophenyl)thiophene	0.071333	-3.8093	0.0027659	2.5582
2-(3-Azetidinyl)-2-fluoro-N-(1,2,3,4-thiatriazol-5-yl)acetamide	0.071045	-3.8151	0.019279	1.7149
Methyl 4-[3-(dibutylamino)propoxy]benzoate	0.070294	-3.8305	0.0025724	2.5897
3-Hydroxycholest-5-en-7-one	0.070287	-3.8306	0.0048913	2.3106
(2E,4E)-N-Isobutyl-2,4-octadecadienamide	0.068852	-3.8604	0.0083647	2.0775
2-Isopropylphenyl hydroperoxide	0.068622	-3.8652	5.0627e-05	4.2956
Mandenol	0.068105	-3.8761	0.0041281	2.3842
Dihydrofarnesol	0.067213	-3.8951	0.0023323	2.6322
1-Tosyl-3,4-dihydro-1H-benzo[b]azepin-5(2H)-one	0.067034	-3.899	0.0032605	2.4867
Glycodehydrocholic acid	0.064992	-3.9436	0.0014004	2.8538
(3R)-3-Hydroxy-N-methyl-D-asparagine	0.064786	-3.9482	0.00035223	3.4532
BHQ	0.064602	-3.9523	0.0026115	2.5831
UNII:NXZ4H12R1Z	0.064529	-3.9539	0.0022134	2.6549
(4Z)-1a,5-Dimethyl-8-methylene-2,3,6,7,7a,8,10a,10b-octahydrooxireno[9,10]cyclodeca[1,2-b]furan-9(1aH)-one	0.064453	-3.9556	0.0019213	2.7164
L-2-Succinylamino-6-oxoheptanedioic acid	0.064412	-3.9565	0.0013566	2.8676
SKF-86002	0.06218	-4.0074	0.00010829	3.9654
Benzyl vinyl ether	0.062004	-4.0115	0.0022953	2.6392
6-Chloro-1-methyl-N-[3-(methylsulfanyl)propyl]-1H-indole-2-carboxamide	0.061647	-4.0198	0.01004	1.9983
1-(2,2-Diethoxyethyl)-4-nitro-1H-pyrazole	0.061525	-4.0227	0.00023073	3.6369
2-{[4-Cyclohexyl-5-(3,4-dimethoxybenzyl)-4H-1,2,4-triazol-3-yl]sulfanyl}-N-{4-[4-(2-methyl-2-butanyl)phenoxy]phenyl}acetamide	0.061335	-4.0271	0.0070926	2.1492
1,4-Dimethylcyclohexene	0.061316	-4.0276	0.00026825	3.5715
C21 H41 N P2	0.060254	-4.0528	0.0054484	2.2637
p-Octylacetophenone	0.060016	-4.0585	0.0144	1.8416
12-HHTrE	0.058907	-4.0854	0.0035072	2.455
6-Cl-U	0.05867	-4.0912	0.00088012	3.0555
alpha-Cyclopentylmandelic acid	0.058085	-4.1057	0.0016787	2.775
Clift	0.057486	-4.1206	0.0044787	2.3488
1-Octen-3-ol	0.057474	-4.121	8.0493e-05	4.0942
TAA	0.05629	-4.151	0.0026396	2.5785
L-Alanine, methyl ester	0.0559	-4.161	0.012698	1.8963
Ser-asp	0.055586	-4.1691	0.024051	1.6189
Asn-lys	0.054601	-4.1949	0.0022372	2.6503
Embelin	0.053868	-4.2144	0.016853	1.7733
4-Benzyl-3-thiophenecarboxylic acid	0.05329	-4.23	0.0015904	2.7985
2-Oxo-1-(3-trifluoromethylphenyl)pyrrolidine-4-carboxylic acid	0.052698	-4.2461	0.0063931	2.1943
3-Hydroxysuberic acid	0.051643	-4.2753	0.010707	1.9703
N-[4-(4-Chlorophenoxy)butyl]-3,4,5-triethoxy-N-methylbenzamide	0.051336	-4.2839	0.0013805	2.86
4-Phenylcyclohexanone	0.050281	-4.3138	0.0014202	2.8476
N,3-Dimethyl-1-(2-octanyloxy)-2-pentanamine	0.050097	-4.3191	0.0052995	2.2758
5-(4-Methyl-1,3-oxazol-5-yl)-3-(4H-1,2,4-triazol-3-yl)-1,2,4-oxadiazole	0.0497	-4.3306	0.010544	1.977
(1E)-1-Cycloundecene-1-carboxylic acid	0.049498	-4.3365	0.00017383	3.7599
17-Hydroxypregnenolone	0.048443	-4.3676	0.015225	1.8174
1-(2-cyclohex-1-en-1-ylethyl)imidazolidine-2,4,5-trione	0.047661	-4.391	0.0027516	2.5604
2,3-Dihydroxypropyl 1-adamantanecarboxylate	0.046713	-4.42	0.00061343	3.2122
N2-(Carboxymethyl)arginine	0.045928	-4.4445	0.0040233	2.3954
Tetrahydroisoquinoline-3-carboxylic acid	0.0456	-4.4548	0.0024826	2.6051
Phaseic acid	0.045131	-4.4697	0.001379	2.8604
[1-(2-Chloro-6-fluorobenzyl)-2-pyrrolidinyl]methanol	0.044879	-4.4778	0.00014553	3.837
Diethyl (4-morpholinylmethyl)phosphonate	0.043936	-4.5084	4.6911e-07	6.3287
VS1180000	0.043318	-4.5289	0.00021036	3.677
Ethyl cinnamate	0.042067	-4.5712	0.00027597	3.5591
Cyclohexane	0.040694	-4.619	0.016846	1.7735
Methyl 4-{2-[(methylsulfonyl)amino]-1,3-thiazol-4-yl}butanoate	0.040244	-4.6351	0.0046937	2.3285
Helenalin	0.039922	-4.6467	0.0014182	2.8483
Bornyl benzoate	0.039892	-4.6478	0.00023328	3.6321
Inspra	0.039811	-4.6507	0.0017537	2.756
Thr-arg	0.039709	-4.6544	0.033269	1.478
2-(4-Fluorophenyl)-2-oxoethyl 5-(cyclohexylamino)-5-oxopentanoate	0.039683	-4.6553	0.033975	1.4688
Octamethylcyclotetrasiloxane	0.039187	-4.6735	0.00016127	3.7924
3-Oxo-C12-HSL	0.038687	-4.692	0.0013283	2.8767
12,13-Epoxytrichothec-9-en-4-yl acetate	0.03826	-4.708	0.00036504	3.4377
GW6600000	0.037944	-4.72	0.00025154	3.5994
1-Acetyl-3-piperidinecarbohydrazide	0.037565	-4.7345	0.011861	1.9259
MFCD00082523	0.036298	-4.784	0.00015073	3.8218
Furaneol	0.035932	-4.7986	0.00040652	3.3909
Zopiclone	0.035843	-4.8022	0.0022405	2.6496
Leu-arg	0.034137	-4.8725	0.035481	1.45
epsilon-Caprolactone	0.033473	-4.9009	0.00045539	3.3416
C10 H32 N9 O P	0.033142	-4.9152	0.042606	1.3705
Asarone	0.03279	-4.9306	0.00045111	3.3457
Trimethyl 4-(2-methoxy-2-oxoethyl)tetrahydro-2H-[1,2]oxazolo[2,3-b][1,2]oxazole-2,3,5-tricarboxylate	0.030578	-5.0314	0.002214	2.6548
2-Amino-2-(6-octyl-1,2,3,4-tetrahydro-2-naphthalenyl)-1,3-propanediol	0.030254	-5.0467	0.018649	1.7293
Methyl 3-oxo-5-[3-(2-pyridinyl)-5-sulfanyl-4H-1,2,4-triazol-4-yl]-3,5-dihydro-2H-pyrazolo[4,3-c]pyridine-7-carboxylate	0.029071	-5.1043	0.011754	1.9298
(3S)-3-({[(2-Methyl-2-propanyl)oxy]carbonyl}amino)-4-[4-(2-methyl-2-propanyl)phenyl]butanoic acid	0.028955	-5.11	0.0015031	2.823
(1S,2S,3S,4R,5R)-2-Amino-4-(4-methyl-1-piperazinyl)-6,8-dioxabicyclo[3.2.1]octan-3-ol	0.028579	-5.1289	0.048891	1.3108
Cholesteryl acetate	0.028334	-5.1413	0.0030814	2.5113
Progesterone	0.027932	-5.1619	0.0081123	2.0909
16-Heptadecyne-1,2,4-triol	0.027236	-5.1983	0.0075434	2.1224
Alantolactone	0.02662	-5.2314	0.00044543	3.3512
Tenofovir exalidex	0.026329	-5.2472	0.0015289	2.8156
2-Bromo-4-[(~2~H,5,)ethyloxy]pyridine	0.024405	-5.3567	0.0002898	3.5379
7-Amino-7-cycloheptylheptanoic acid	0.024098	-5.375	0.0017276	2.7626
2,5-Dichloro-4-(3-oxetanyloxy)benzenesulfonyl chloride	0.022845	-5.452	0.00026929	3.5698
Butylphthalide	0.021898	-5.513	0.00057476	3.2405
beta-Alanine	0.021032	-5.5713	2.6885e-08	7.5705
4-dodecyloxybenzoic acid	0.019051	-5.714	0.029808	1.5257
5-Bromo-N-(2-chloro-5-nitrophenyl)-2-iodobenzamide	0.017268	-5.8557	0.031539	1.5012
Chloric acid	0.016976	-5.8803	0.00059623	3.2246
2,3,4,5,6-Pentahydroxycyclohexyl dihydrogen phosphate	0.016954	-5.8822	0.017994	1.7449
N'-[(2,6-Dichlorophenyl)methylene]-3-(3,5-dimethyl-1H-pyrazol-4-yl)propanehydrazide	0.016948	-5.8828	0.0030799	2.5115
4-(t-Butyl)benzophenone	0.016593	-5.9133	0.0013936	2.8559
Pironetin	0.015357	-6.0249	0.029171	1.535
N-Hexadecyl-2-furamide	0.014753	-6.0828	0.028223	1.5494
Tetrahydrofuran	0.014642	-6.0937	0.020062	1.6976
1,3-Propane sultone	0.014592	-6.0987	0.00089698	3.0472
1-(5-Bromo-2-furyl)-2,2,3,3,3-pentafluoro-1-propanol	0.013368	-6.2251	0.0011587	2.936
Stearoylethanolamide	0.01314	-6.2499	0.0037515	2.4258
1,1-bis(propan-2-yl) 3-{[(tert-butoxy)carbonyl]amino}cyclobutane-1,1-dicarboxylate	0.012285	-6.347	0.0009184	3.037
Gitogenin	0.011952	-6.3866	0.031722	1.4986
Ureidosuccinic acid	0.0099524	-6.6507	0.025861	1.5874
Myristoyl sarcosine	0.0098465	-6.6662	0.0008886	3.0513
Trolox	0.009542	-6.7115	0.0012803	2.8927
Tris(benzyltriazolylmethyl)amine	0.0093231	-6.745	0.0037628	2.4245
C17 H46 N9 P	0.008768	-6.8335	0.00083876	3.0764
N,N-Diethyl-4-(2-phenyl-1H-imidazo[4,5-b]quinoxalin-1-yl)aniline	0.0087542	-6.8358	0.0014949	2.8254
(6E,8E,12E,14E)-6,8,12,14-Hexadecatetraen-10-ynoic acid	0.0079617	-6.9727	0.0025378	2.5955
Dimethyldibenzylidene sorbitol	0.0074816	-7.0624	0.0012265	2.9113
Di-n-Amyl phthalate	0.0069213	-7.1747	0.0020115	2.6965
N-Decyl-4-hydroxynonanamide	0.006561	-7.2519	0.00088423	3.0534
2-phytyl-1,4-dihydroxynaphthalene	0.0059841	-7.3846	0.0076008	2.1191
3-Hexyl-7-hydroxy-4-methyl-2H-chromen-2-one	0.005929	-7.398	0.005798	2.2367
Methyl (9E)-9-octadecenoate	0.0058152	-7.426	0.0011109	2.9543
Methyl (3alpha,5alpha,8xi,9xi,10xi,12beta,13xi,14xi)-3-acetoxy-12-(benzoyloxy)cholan-24-oate	0.0051656	-7.5968	0.003707	2.431
3,5-Ditert-butyl-4-hydroxybenzonitrile	0.0051379	-7.6046	0.0009121	3.04
Benzyltoluene	0.0050195	-7.6382	0.00097875	3.0093
3-[(4a'S,5'R,10b'S)-1-(3-Cyclopentylpropanoyl)-7'-ethoxy-5'-methyl-4a',10b'-dihydro-4'H,5'H-spiro[piperidine-4,3'-pyrano[3,2-c]chromen]-5'-yl]propanoic acid	0.0050006	-7.6437	0.00069776	3.1563
Brassylic acid	0.0048148	-7.6983	0.0017301	2.7619
2,3,6-Trihydroxy-4-methylcyclohexyl 2-hydroxy-6-methylbenzoate	0.0045264	-7.7874	0.0011494	2.9395
DDAIP	0.0045122	-7.792	0.0010396	2.9831
taleranol	0.0042294	-7.8853	0.002457	2.6096
Bis-(3,4-dimethyl-phenyl)-amine	0.0041734	-7.9046	0.048516	1.3141
Octinoxate	0.0041609	-7.9089	0.0013059	2.8841
MFCD00042652	0.0041264	-7.9209	0.00077357	3.1115
2-(4-Nonylphenoxy)ethanol	0.0040893	-7.9339	0.0011151	2.9527
Butabarbital	0.0039595	-7.9805	0.04119	1.3852
1-Butyl-4-[(4-ethoxyphenyl)ethynyl]benzene	0.0036157	-8.1115	0.0011748	2.93
4-[(4,4-Dimethyl-2,6-dioxocyclohexyl)(2-hydroxy-4,4-dimethyl-6-oxo-1-cyclohexen-1-yl)methyl]-2-methoxyphenyl acetate	0.0036054	-8.1156	0.0017117	2.7666
4-{2-[Benzyl(methyl)amino]-1-hydroxyethyl}-1,2-phenylene bis(2,2-dimethylpropanoate)	0.0034484	-8.1799	0.00094116	3.0263
N-Octanoylmorpholine	0.0033194	-8.2348	0.0047068	2.3273
N-2-Ethylhexyl bicycloheptenedicarboximide	0.0032775	-8.2532	0.011765	1.9294
Tridemorph	0.0032587	-8.2615	0.023754	1.6243
MFCD02169623	0.0031693	-8.3016	0.020071	1.6974
3-{2-[2-(2-Sulfanylethoxy)ethoxy]ethoxy}propanoic acid	0.0030952	-8.3357	0.0014504	2.8385
(3alpha,12alpha,25S)-3-{[(3S)-3-Hydroxy-5-methoxy-3-methyl-5-oxopentanoyl]oxy}-12-methoxy-24-methylenelanosta-7,9(11)-dien-26-oic acid	0.0029965	-8.3825	0.006303	2.2005
20-Hydroxyeicosatetraenoic acid	0.0028348	-8.4625	0.0032166	2.4926
1-[2-Hydroxy-4-(tetrahydro-2H-pyran-2-yloxy)phenyl]-2-[4-(tetrahydro-2H-pyran-2-yloxy)phenyl]ethanone	0.002785	-8.4881	0.0013693	2.8635
Tris(methylthio)borane	0.0027582	-8.502	0.0010853	2.9644
1,9-heptadecadien-4,6-diyn-3,8-diol	0.0025423	-8.6197	0.0012586	2.9001
carbinoxamine	0.0025153	-8.635	0.0013223	2.8787
Betulinicaldehyde	0.0024918	-8.6486	0.021921	1.6591
(5E,7E)-9,10-Secocholesta-5,7,10-trien-3-ol	0.0024722	-8.66	0.023162	1.6352
2-Deoxyhexopyranose	0.0024518	-8.6719	0.0013733	2.8622
2-(Dinonylamino)-2-(hydroxymethyl)-1,3-propanediol	0.0022	-8.8283	0.0017491	2.7572
Methyl 5-({[dimethyl(2-methyl-2-propanyl)silyl]oxy}methyl)-4-(4-fluorophenyl)-2,6-diisopropylnicotinate	0.0021144	-8.8856	0.00084322	3.0741
2-Octanyl 6-aminohexanoate	0.0019547	-8.9988	0.0010563	2.9762
9-(4-Hydroxy-3-methoxyphenyl)-3,3,6,6-tetramethyl-3,4,5,6,7,9-hexahydro-2H-xanthene-1,8-dione	0.0017075	-9.1939	0.00099264	3.0032
Ethyl 3,4-bis(2-methoxyethoxy)benzoate	0.0016926	-9.2065	0.0015345	2.814
(9E)-10-[2-(7-Carboxyheptyl)-5,6-dihexyl-3-cyclohexen-1-yl]-9-decenoic acid	0.0013034	-9.5835	0.041	1.3872
1-(4-Chlorophenyl)-3-[2-(1-cyclohexen-1-yl)ethyl]urea	0.0012573	-9.6354	0.001444	2.8404
4-(Benzoylamino)phenyl (5Z,11alpha,13E,15S)-11,15-dihydroxy-9-oxoprosta-5,13-dien-1-oate	0.0010854	-9.8475	0.00080605	3.0936
C19 H50 N9 O2 P	0.0010104	-9.9509	0.00090491	3.0434
MFCD02259300	0.0010082	-9.954	0.0021036	2.677
2-Phenylethyl 2-methyl-4-(2-nitrophenyl)-5-oxo-1,4,5,6,7,8-hexahydro-3-quinolinecarboxylate	0.0005738	-10.767	0.00084078	3.0753
C32 H66 N8	0.00029622	-11.721	0.0032896	2.4829
2-Phenylethyl 2-methyl-4-(2-nitrophenyl)-5-oxo-1,4,5,6,7,8-hexahydro-3-quinolinecarboxylate	0.0005738	-10.767	0.00084078	3.0753
C32 H66 N8	0.00029622	-11.721	0.0032896	2.4829

## Sheet: PLSDA_loadings
Name	Comp 1	Comp 2	Comp 3	Comp 4	Comp 5	Comp 6	Comp 7	Comp 8
Phenylalanine	-0.22299	0.1235	-0.23798	0.004735	0.11374	0.061229	0.086469	-0.10352
2-(Trimethylammonio)ethanolate	-0.20919	0.3702	-0.20274	0.17059	0.23316	-0.33271	-0.14882	0.41599
alpha-Cyclopentylmandelic acid	-0.19685	-0.060615	0.073887	-0.095029	-0.060675	0.17995	-0.090083	0.0038894
Histamine	-0.17985	-0.016179	-0.020593	0.06589	-0.050775	0.091555	-0.18359	0.24798
(9Z)-9-Octadecenamide	-0.17953	-0.030139	0.17883	-0.029058	-0.076735	0.039225	-0.13468	0.047538
Inspra	-0.17941	-0.040583	0.058423	-0.084416	-0.037395	0.12541	-0.087681	0.0056002
Phosphoric acid	-0.16146	0.0036757	-0.001075	0.098445	0.11264	-0.050624	0.06387	-0.093119
Creatine	-0.15447	0.034355	-0.089621	0.081451	-0.024904	-0.14215	0.11867	-0.087381
Linoelaidic Acid	-0.14704	0.069036	0.13266	0.0078064	0.038399	-0.085404	0.063236	-0.044442
Proline	-0.13839	0.31015	-0.28585	0.1607	-0.01235	-0.026947	0.030577	-0.0059898
Oleic acid	-0.13418	0.080077	0.12292	0.0013268	0.047469	-0.08621	0.098108	-0.053531
beta-Alanine	-0.11786	-0.062213	-0.050236	0.0025947	0.0211	-0.028375	0.0025878	0.0076586
Leucine	-0.11651	0.4508	-0.29161	0.19847	-0.10847	0.16095	0.032592	-0.20213
Cyclandelate	-0.1144	-0.037423	0.060189	-0.034498	-0.034395	0.08668	-0.10265	0.033825
Linoleamide	-0.11414	0.013476	0.091147	-0.024655	-0.014647	0.007285	0.0050342	-0.013393
1-Dodecyl-2-pyrrolidinone	-0.10898	0.010336	0.073114	-0.016654	-0.014089	0.00659	-0.017083	0.035257
2-Methylamino-butyric acid	-0.1079	0.024569	-0.091325	0.12038	0.028376	-0.20527	-0.10929	0.12039
(1,1-Dioxido-1,2-thiazinan-3-yl)methanol	-0.10481	-0.069867	-0.049084	-0.0087251	0.0047601	0.033725	-0.0068987	0.023362
Sulfuric acid	-0.10478	0.023586	-0.020917	-0.13055	-0.24995	-0.10805	0.20023	-0.14081
L-Palmitin	-0.10188	-0.02281	0.067958	-0.037955	-0.049757	-0.067401	-0.12077	0.046122
Linolenelaidic acid	-0.10013	0.055901	0.087806	-0.01387	-0.0041828	-0.073634	0.099958	-0.023154
Nonivamide	-0.097117	-0.028157	0.034083	-0.048383	-0.03139	0.099472	-0.029404	0.0066994
4,6-Bis(1-methylpentyl)resorcinol	-0.093846	0.057296	0.082883	-0.022643	0.021687	-0.038109	0.12529	-0.092664
1-Octen-3-yne	-0.093704	-0.019286	0.055918	-0.010679	-0.0078964	0.1117	-0.058252	0.020902
Icosa-5,8,11,14-tetraenoic acid	-0.093496	0.053611	0.065744	0.014388	0.050625	0.0049399	0.060278	-0.024388
SN3570000	-0.092505	0.034136	0.07373	-0.0089325	0.010722	-0.041037	0.027925	-0.017865
1-(6-Methoxy-2-naphthyl)ethanol	-0.092202	-0.020635	0.040878	-0.034758	-0.023973	0.08666	-0.032289	0.014709
Indane	-0.088218	-0.025808	0.026784	-0.042771	-0.025922	0.066577	-0.039763	0.0049502
Xanthine	-0.08728	0.046448	0.005162	0.23176	-0.05702	0.010407	0.084026	-0.063414
Lysine	-0.085462	0.34077	-0.16266	-0.14801	-0.1823	0.14162	0.072755	0.063933
13S-hydroxyoctadecadienoic acid	-0.082802	0.030446	0.056857	-0.0003875	0.0028675	-0.079576	-0.016124	0.046328
4-Butyl-3'-methoxy-1,1'-bi(cyclohexyl)-1-carboxylic acid	-0.082715	0.04885	0.070517	-0.026461	0.012449	-0.02229	0.1278	-0.085899
1-Benzosuberone	-0.080629	-0.02192	0.041899	-0.022872	-0.021016	0.079067	-0.049628	0.014584
A-12(13)-EpODE	-0.080571	0.031888	0.051376	-0.016857	0.017303	0.0096134	0.065697	-0.041471
3-Oxostearic acid	-0.078222	-0.028997	0.025892	0.016379	-0.018243	0.015506	-0.17999	0.16756
4-Aminopyridine	-0.077305	-0.0077379	-0.0052932	0.034283	-0.03387	0.039593	-0.10289	0.11744
1-(4-Aminobutyl)urea	-0.075024	0.0088532	0.038789	-0.01953	0.085806	-0.14712	0.28995	-0.29636
Palmitelaidic acid	-0.072638	0.053619	0.087333	0.010831	0.030617	-0.054213	0.084073	-0.066878
Myristamide	-0.07003	-0.010508	0.033964	-0.011502	-0.0091578	0.036521	-0.037652	0.0013024
3,5-Ditert-butyl-4-hydroxybenzaldehyde	-0.068313	-0.012663	0.049889	-0.00101	-0.011829	0.0381	-0.070007	0.03776
Ricinelaidic acid	-0.067189	0.0095802	0.059101	0.026551	0.0074603	-0.023723	-0.08315	0.072688
Palmitamide	-0.066844	-0.0085119	0.04947	-0.0048643	-0.012508	0.038662	-0.046057	0.025217
MFCD00059002	-0.066493	-0.040673	-0.013181	0.022169	0.070584	-0.062965	0.13595	-0.11312
Benzaldehyde	-0.066092	-0.023678	0.025966	-0.022221	-0.020773	0.058524	-0.059447	0.024705
[1-Amino-1-(2-thienyl)ethyl]phosphinic acid	-0.065068	-0.03342	-0.036091	0.0092366	0.00080564	-0.032313	0.033398	-0.0014436
3-Amino-2-piperidinone	-0.064045	0.030298	0.0030221	-0.037804	0.057073	-0.12557	0.18954	-0.18161
3,5-Dihydro-4H-pyrazolo[3,4-d]pyrimidin-4-one	-0.062119	-0.070337	0.016729	0.11731	-0.093782	0.046515	0.06194	-0.084874
Theanine	-0.061982	0.0055552	-0.028254	0.049797	0.067376	0.018626	-0.0045345	-0.0016152
MFCD00046712	-0.06178	-0.023235	0.04026	-0.029033	-0.033301	-0.029871	-0.084336	0.021503
Koiganal II	-0.060747	0.034797	0.056842	-0.0065248	0.017985	-0.044879	0.05265	-0.032738
3,5-Di-tert-butyl-4-hydroxyacetophenone	-0.060728	-0.012991	0.049956	0.0040618	-0.010935	0.034254	-0.075813	0.039324
Piperidine	-0.060424	0.18054	-0.14953	-0.0076324	0.013749	-0.086691	0.085594	-0.094164
Metaphosphoric acid	-0.05987	0.05654	0.0058551	0.045868	0.084808	-0.025824	-0.02317	-0.037911
Dimethyldibenzylidene sorbitol	-0.059258	-0.016945	0.018376	-0.031211	-0.017247	0.041189	-0.029026	0.000594
1-Piperideine	-0.058752	0.24639	-0.13123	-0.12011	-0.10548	0.047464	0.039945	0.044543
3-Methylsulfolene	-0.058563	0.046727	-0.052672	0.027246	0.00032994	0.03399	0.036073	-0.037509
g-Butyrobetaine	-0.058243	-0.020285	-0.0027164	-0.016571	-0.0084538	-0.013316	0.033306	-0.011201
Dibutyl phthalate	-0.057703	-0.015652	0.030811	-0.0057546	-0.0080328	0.046027	-0.063161	0.027078
Chloric acid	-0.057629	-0.034417	-0.022326	0.013135	0.0081527	-0.10225	-0.034375	0.023634
2-[(Trimethylsilyl)ethynyl]cyclohexanamine	-0.055807	-0.012503	0.036318	-0.006697	-0.012991	0.038769	-0.049915	0.02829
Octamethylcyclotetrasiloxane	-0.054747	-0.019725	0.0090677	-0.035929	-0.026774	0.035489	-0.0039782	0.0076872
Bosentan Related Compound 2	-0.05379	-0.029597	-0.013129	-0.015072	-0.0074025	0.0030105	0.003617	0.0019354
Parinaric acid	-0.053411	0.027037	0.040029	-0.021764	0.0051029	-0.015148	0.072924	-0.0528
Indole-3-carbidol	-0.052971	0.015012	0.047462	-0.02381	-0.0043345	-0.0063323	0.045861	-0.056223
1,4-Dimethylcyclohexene	-0.052947	-0.013522	0.014907	-0.017435	-0.0082093	0.012845	-0.018461	0.0012282
C3 H5 N2 P S3	-0.052201	-0.02272	-7.268e-05	-0.047244	-0.04001	-0.031551	0.066519	-0.028861
gamma-Aminobutyric acid	-0.050976	0.013222	0.0033145	0.0014468	0.009271	-0.032789	0.021508	-0.0092156
Pipecolic acid	-0.050657	0.20065	-0.10645	-0.068432	-0.11802	0.075931	0.042633	0.040026
XB7970000	-0.050382	0.025296	0.00025565	0.02384	0.053391	0.077793	0.022008	0.030576
Erucamide	-0.050255	0.0098859	0.032394	-0.018223	-0.0070589	-0.0012523	0.025368	-0.0087017
Pinolenic acid	-0.049812	0.035073	0.041654	-0.026018	0.0035412	-0.038127	0.11244	-0.069607
6-Chloro-1-methyl-N-[3-(methylsulfanyl)propyl]-1H-indole-2-carboxamide	-0.049793	-0.021931	0.021515	-0.025269	-0.017076	-0.026584	-0.057458	-0.018308
C2 H3 P S	-0.048972	-0.025318	-0.0068462	0.017589	-0.037214	-0.036902	0.076991	-0.0057316
Lauryldimethylamine oxide	-0.047704	-0.025379	0.033292	-0.0056089	-0.017128	0.024896	0.078585	-0.00030973
2-C-methylerythritol 4-phosphate	-0.047248	0.030398	0.00026258	0.023575	0.10398	0.062938	-0.044851	-0.023084
Tris(benzyltriazolylmethyl)amine	-0.047228	-0.0072848	0.01671	-0.014765	0.00074566	0.02906	-0.028415	-0.0052796
4-(Dodecyloxy)aniline	-0.046531	-0.0032271	0.026548	-0.011855	-0.0060128	0.018251	-0.018524	0.0038409
Lauramide	-0.046322	-0.015816	0.029303	-0.013852	-0.020236	0.026623	-0.045802	0.019863
Phthalic anhydride	-0.0459	-0.0083003	0.065489	0.038455	-0.0015391	0.030671	-0.09806	0.063862
7-[(4-Chloro-1H-pyrazol-1-yl)acetyl]-2-(3-pyridinyl)-5,6,7,8-tetrahydropyrido[3,4-d]pyrimidin-4(1H)-one	-0.044228	-0.01489	0.021728	-0.016104	-0.026637	0.042366	-0.029356	0.022127
MFCD00037048	-0.043906	0.0017091	0.029902	-0.0058177	-0.0019121	0.015214	-0.011876	0.0040685
Benzyl vinyl ether	-0.043331	-0.0071043	0.01583	-0.019933	-0.0092112	0.018062	-0.009554	-0.01742
Methyl 4-[3-(dibutylamino)propoxy]benzoate	-0.04327	-0.010003	0.01644	-0.02069	-0.010471	0.049543	-0.004313	-0.0050058
L-Alanine, methyl ester	-0.042877	0.011208	0.012595	-0.0021193	0.014513	-0.039755	0.024159	-0.014358
Phenethylamine	-0.042341	0.0040072	0.02255	0.011603	0.029929	-0.14867	-0.12129	0.075849
Octapinol	-0.042252	0.0021666	0.025463	-0.0059656	0.0016744	0.018941	-0.0084003	-0.00082215
Methionine	-0.041351	0.14603	-0.093997	0.066477	-0.043823	0.04986	0.027949	-0.092195
MFCD00144215	-0.040629	-0.0066302	0.0085664	-0.016922	0.018604	-0.043886	0.051199	0.057358
Hexamethylcyclotrisiloxane	-0.040545	-0.032346	0.073943	0.026982	-0.024132	-0.0022165	-0.19274	0.046353
Caprylic anhydride	-0.039874	-1.7977e-05	0.028237	0.015072	0.0019285	0.0011333	-0.05901	0.055359
Zopiclone	-0.039722	-0.0059634	0.0090121	-0.0055924	0.0083393	0.026892	-0.026076	0.00033326
1,2-Dichloro-1-(methylsulfanyl)ethene	-0.039381	0.042688	0.0023761	0.035712	0.032454	-0.10388	0.10306	-0.014018
Phaseic acid	-0.039008	-0.01227	0.011113	-0.021559	-0.010764	0.040503	-0.015945	-0.0026066
Serine	-0.038704	0.019446	-0.033712	0.026333	-0.020126	0.040584	-0.056509	-0.017542
Phenylpropyne	-0.037933	-0.013155	0.0022535	-0.0029075	-0.011732	-0.030731	-0.051388	0.057235
2-(4-{[1-(4-Fluorophenyl)-3,5-dimethyl-1H-pyrazol-4-yl]methyl}-1-[(5-methyl-2-furyl)methyl]-2-piperazinyl)ethanol	-0.037926	-0.014225	0.016521	-0.018707	-0.0211	0.029339	-0.024268	0.013968
Methyl (2Z)-4-bromo-2-fluoro-2-butenoate	-0.037614	0.043955	0.00067601	0.050555	0.070542	-0.0043576	-0.053965	-0.032517
3-Pyrroline	-0.037613	0.092628	-0.086013	0.013124	0.022139	-0.019675	0.034012	-0.015983
Styrene	-0.037533	0.015859	0.0081077	0.0068254	0.054322	-0.10487	-0.050676	0.040594
1-(2,2-Dimethyltetrahydro-2H-pyran-4-yl)-1-heptanone	-0.037223	-0.013248	0.012734	-0.014934	-0.009589	0.039879	-0.026152	0.0059889
Ethyl 3,4-bis(2-methoxyethoxy)benzoate	-0.037103	-0.0092309	0.011005	-0.017097	-0.006444	0.027791	-0.018571	-0.0016812
Methyl cis-9-hexadecenoate	-0.036953	-0.011103	0.013954	-0.015793	-0.0073785	0.043332	-0.01633	-0.0028991
Butoxytriglycol	-0.036888	-0.011339	0.011497	-0.010017	-0.0070338	0.008919	-0.031906	0.011162
Isoprene	-0.036884	-0.01915	-0.037783	0.026479	0.04815	-0.082997	0.041373	-0.028542
Docosahexaenoic acid	-0.036711	0.024431	0.029929	0.0024109	0.017531	-0.0054955	0.037913	-0.018589
Eicosapentaenoic acid	-0.036505	0.012025	0.023334	-0.0079724	0.0031215	0.0029961	0.024235	-0.0093749
RG5926000	-0.036365	0.012039	0.028723	-0.0020841	0.0049967	-0.005775	0.0084661	-0.0048468
6-Methylhept-5-en-2-one	-0.035788	-0.0082346	0.020511	-0.012036	0.0034292	0.044005	-0.02124	0.011637
6,7-Diethyl-1,1,4,4-tetramethyltetraline	-0.035546	0.015891	0.037656	0.0040778	0.013507	-0.030568	0.015138	-0.020644
MFCD00075426	-0.035465	-0.013169	0.007057	-0.015525	-0.011102	0.015438	-0.019948	0.0011853
Boc-beta-Homogln-OH	-0.035201	0.0038416	0.0022842	-0.0086692	0.0075552	-0.016444	0.049688	-0.025387
Dihydroxyphenylalanine	-0.035118	-0.01643	-0.039844	0.038938	0.035045	0.030084	-0.021122	0.015189
4-Penten-2-amine	-0.034935	0.21268	-0.15949	0.086047	-0.019925	0.10207	-0.05358	-0.03351
5-Amino-4(5H)-pyrimidinone	-0.034905	0.0021187	-0.0027903	0.0018431	0.019047	-0.032828	0.044349	-0.031494
Amide C18	-0.0349	-0.038777	0.013973	-0.03009	-0.037673	0.039653	-0.074301	0.011051
Pyrrolidine	-0.034855	0.095864	-0.071447	0.032292	-0.031264	0.056957	-0.010074	-0.022879
3-Hydroxypregn-5-en-20-one	-0.034682	-0.007902	0.026834	-0.031728	-0.028289	-0.0061742	0.0070795	-0.023487
Homoserine	-0.034311	0.14388	-0.14567	0.0069596	-0.031263	0.13387	-0.12664	-0.028761
Glyceraldehyde	-0.033698	-0.022591	-0.014509	-0.0077673	-0.0048134	-0.0076815	0.008823	0.0011865
AC 45594	-0.033629	-0.011763	0.008886	-0.014677	-0.0090555	0.024259	-0.017072	0.0052335
N-Octylcaprolactam	-0.033576	-0.0045086	0.017965	-0.0078203	-0.0046827	0.01592	-0.020685	0.0071997
6-(2,4,5-Trichlorophenyl)-5,6-dihydro-4H-cyclopenta[d][1,3]thiazol-2-amine	-0.033432	-0.028867	-0.0065768	-0.021708	-0.019946	-0.021856	0.0022348	-0.017555
MFCD03428107	-0.033415	-0.024446	-0.0014602	-0.024328	-0.023381	0.02185	-0.013625	0.0080721
3-Phenylpropanoic acid	-0.033361	-0.0001442	0.019359	-0.0040957	-0.00041299	0.024778	-0.0045704	-0.0065044
N-Carboxy-L-alanine	-0.032923	0.082018	-0.01483	-0.022789	-0.0051211	0.067844	0.024893	-0.018223
2,4,7,9-Tetramethyl-5-decyne-4,7-diol	-0.032885	0.017558	0.035913	0.002632	0.0080907	-0.010002	0.026001	-0.016362
C36 H79 N2 O4 P3	-0.031993	-0.0025453	-0.0031945	-0.0040231	0.013309	-0.014527	0.042891	-0.037114
Vitamin A	-0.031874	0.017323	0.023545	0.0023437	0.014536	-0.0010294	0.020888	-0.011132
Muscone	-0.031761	-0.003861	0.018241	-0.0081142	-0.0075813	0.0074863	-0.013986	0.0082046
Boc-Asn-Oh	-0.031747	0.019872	-0.0013201	-0.022606	0.015551	-0.019149	0.038531	-0.016544
Methyl N'-cyano-N-(3-fluoropropyl)carbamimidothioate	-0.031689	0.028566	-0.046911	-0.050806	0.063134	0.026355	0.02087	0.034308
DK3970000	-0.031637	-0.0050057	0.015659	-0.002998	-0.0015742	0.023944	-0.024055	0.010257
FG7175000	-0.03131	0.0090102	0.024189	-0.015068	-0.0045949	0.00012489	0.033358	-0.028583
Methyl 3-butyryl-4-{[2-(3,4-dimethoxyphenyl)ethyl]amino}-6,6-dimethyl-2-oxo-3-cyclohexene-1-carboxylate	-0.031204	-0.0034175	0.022239	-0.021968	-0.016874	0.035562	-0.017791	0.0070294
Hypotaurine	-0.030925	-0.0091383	-0.016611	0.0088082	0.017094	-0.014053	0.023263	-0.00030696
4-Phenylcyclohexanone	-0.030894	-0.009114	0.010447	-0.016314	-0.0094065	0.032057	-0.0074204	-0.0025345
3-Butyl-3-methyl-1-(2-propyn-1-yl)-1,2,3,4,6,7,8,9-octahydrobenzo[g]quinoxaline	-0.030777	-0.073138	0.0077543	-0.051911	-0.063666	0.051546	-0.13646	-0.0050248
p-Xylene	-0.030676	-0.01217	0.018048	0.0011665	-0.0032876	0.012392	-0.012042	0.0063615
Threo-sphingosine	-0.030491	-0.023383	0.0034054	-0.015272	-0.019746	0.070031	-0.032549	0.017376
1,3,5-Heptatriene	-0.030349	-0.021159	0.014101	0.0030916	0.030283	-0.0032663	-0.01736	-0.033193
Gly-Leu	-0.030282	0.10721	-0.040231	-0.085761	0.049283	-0.061406	0.063214	-0.064804
10-Undecenoic acid	-0.029929	0.0084157	0.025584	-0.0015699	0.0066087	-0.0060818	0.0048241	0.00021639
SKF-86002	-0.029925	-0.011462	0.005578	-0.021845	-0.017138	0.0099152	0.0019602	-0.0011277
Cytosine	-0.029803	0.044217	0.0098371	-0.12485	0.0972	-0.036149	0.071104	-0.0094455
1-Octen-3-ol	-0.02954	-0.013107	0.005368	-0.013966	-0.0077988	0.010666	-0.013845	0.0018142
Butabarbital	-0.029521	0.00061051	0.016215	-0.027443	-0.022948	-0.051608	0.030934	-0.018939
2,6-Diaminopimelic acid	-0.029304	-0.0059831	0.0019558	-0.0064996	-0.00068747	0.017732	0.0041082	-0.020443
Glycine	-0.029138	0.090357	-0.10581	0.10071	-0.065379	0.047897	-0.013346	0.037116
Pyrophosphoric Acid	-0.028982	0.032295	0.00046868	0.039283	0.051848	-0.0057724	-0.041007	-0.024816
2-(2-Morpholinyl)ethanamine	-0.028902	-0.024969	-0.013681	-0.0068891	-0.0044285	-0.015526	0.00078899	-0.0090003
C12E3	-0.028896	-0.003894	0.024332	0.0011876	0.0087695	0.013851	-0.02477	0.0090234
C12E4	-0.028788	-0.0050804	0.019686	-0.0045528	-0.0057153	0.017036	-0.020914	0.0081509
1-Adamantanemethanol	-0.028732	0.005469	0.023127	-0.0010835	0.0016771	0.0034107	-0.00057964	-0.00012546
MFCD00270409	-0.028668	0.024544	0.026507	-0.018118	0.0062572	-0.030874	0.070185	-0.059661
1,5,9-Trimethyl-11,14,15,16-tetraoxatetracyclo[10.3.1.0~4,13~.0~8,13~]hexadecan-10-ol	-0.027991	-0.010898	0.018718	-0.010891	-0.014814	0.018536	-0.024808	0.008327
1-(5-Bromo-2-furyl)-2,2,3,3,3-pentafluoro-1-propanol	-0.027948	0.0011946	-0.0030347	0.012996	0.025315	-0.0016923	-0.0020727	-0.00075806
MFCD00152656	-0.027937	-0.0060469	0.011799	0.0037653	-0.0017627	0.010919	-0.036296	0.034205
Indoline	-0.027902	0.16962	-0.12936	-0.03532	0.0052757	0.026135	0.0095611	-0.051378
Furfurylamine	-0.027887	0.0033648	0.017298	-0.0091676	0.03168	-0.056149	0.10919	-0.111
Capsi-amide	-0.027864	-0.0031812	0.016582	-0.0074675	-0.0040907	0.018776	-0.0095098	-0.00041645
6-(Nitroamino)-1,2,4,4a,7,7a-hexahydro-3H-imidazo[4,5-e][1,2,4]triazine-3-thione	-0.027805	-0.0084103	-0.01106	0.0071584	0.013472	0.0066964	0.013164	-0.0039658
1-{[5-Methyl-3-(trifluoromethyl)-1H-pyrazol-1-yl]methyl}-1H-pyrazole-3-carboxylic acid	-0.027755	0.0094073	0.015624	0.0079862	0.00010817	0.015529	0.022923	0.011883
Butyrin	-0.027684	-0.012768	0.017756	-0.012203	-0.016627	0.023976	-0.024627	0.0086889
Safingol	-0.027548	-0.037303	0.0067703	-0.019958	-0.020978	0.020601	0.10089	0.014487
Embelin	-0.027512	-0.0053182	0.017333	-0.01834	-0.018	-0.023182	-0.016594	0.0012802
Bis(2-(2-hydroxyethoxy)ethyl)octylamine	-0.027196	-0.012746	-0.014499	0.0019514	0.030315	0.060201	0.032394	0.024362
2-{[4-Cyclohexyl-5-(3,4-dimethoxybenzyl)-4H-1,2,4-triazol-3-yl]sulfanyl}-N-{4-[4-(2-methyl-2-butanyl)phenoxy]phenyl}acetamide	-0.027141	-0.045377	-0.0056937	-0.03029	-0.03272	0.043415	-0.050522	-0.0047594
Laureth-2	-0.027106	-0.0036658	0.02201	-0.00078645	0.00098591	0.015762	-0.02603	0.0085438
YD3011650	-0.027105	0.01704	0.01685	-0.0046811	0.014296	-0.0095551	0.047726	-0.029162
RG3715000	-0.027084	-0.0081577	0.0098737	-0.010336	-0.0054806	0.032117	-0.013841	0.0022062
Glutaral	-0.026986	-0.006926	-0.014918	-0.0031174	0.019811	-0.022079	-0.011948	0.026351
n-(2-hydroxyhexadecyl)diethanolamine oxide	-0.02692	-0.038366	0.00083324	-0.015871	0.0079241	0.017332	0.054848	-0.00021366
Acetic acid geranyl ester	-0.026806	-0.0021194	0.015229	-0.0016471	-0.0011824	0.013291	-0.013452	0.009199
4-tert-Octylphenol monoethoxylate	-0.026722	0.016967	0.025984	-0.005968	0.0054815	-0.012902	0.037746	-0.028867
5-Ammonionicotinate	-0.026702	0.0405	-0.024826	0.1571	-0.19316	0.074145	0.079466	-0.15429
Docosapentaenoic acid ethyl ester	-0.026696	0.020423	0.024595	-0.014567	0.005587	-0.023998	0.055371	-0.049106
(3S)-3-({[(2-Methyl-2-propanyl)oxy]carbonyl}amino)-4-[4-(2-methyl-2-propanyl)phenyl]butanoic acid	-0.026588	-0.0075834	0.0077656	-0.015634	-0.0076788	0.031676	-0.0020199	-0.0053467
Laurophenone	-0.026576	0.013409	0.020345	-0.0036732	0.005817	-0.0076003	0.022909	-0.012417
Ambroxide	-0.026563	0.02351	0.040871	0.024084	0.013051	-0.010076	0.002982	-0.0025129
Crotetamide	-0.026537	-0.0003727	0.00071479	-0.0035216	0.0074351	0.0050538	0.016846	-0.0078064
Oleylpalmitamide	-0.026427	-0.014951	-0.025319	0.021596	0.042355	-0.073023	0.051458	-0.079941
1-((4-Bromophenyl)sulfonyl)-4-butylpiperazine	-0.026297	-0.02241	-0.023991	0.024211	0.022311	-0.04275	0.0088264	-0.0037236
Citrulline	-0.025871	0.27973	-0.16885	-0.0092148	-0.13501	0.11418	-0.064166	0.035434
Propylparaben	-0.025824	-0.0092233	0.01541	-0.0051806	-0.0083598	0.023633	-0.027326	0.013003
epsilon-Caprolactone	-0.025804	-0.0087598	0.0052055	-0.011741	-0.0051062	0.020011	-0.013005	-2.4116e-05
7-(Cyclohexylamino)-1-ethyl-6-fluoro-4-oxo-1,4-dihydro-3-quinolinecarbohydrazide	-0.025803	0.0027639	0.016696	0.0024314	0.0047711	0.011073	-0.012582	0.0081964
UK4725000	-0.025625	-0.010086	0.0063992	-0.0056737	-0.008289	0.004095	-0.018418	-0.0055308
gamma-L-Glutamylputrescine	-0.025489	0.01183	0.0086219	-0.012318	0.00703	-0.027788	0.052393	-0.035167
1-t-butyl-4-ethylbenzene	-0.025463	-0.0005113	0.0093714	0.0064935	0.0050972	-0.015814	0.019223	-0.011263
Ethyl (1,1,1,3,3,3-hexafluoro-2-propanylidene)carbamate	-0.025428	-0.026572	-0.016018	0.012917	-0.011325	-0.00077948	-0.0012705	0.009834
2-Deoxyhexopyranose	-0.025426	-0.0065713	0.0075477	-0.012417	-0.00537	0.018661	-0.012044	-0.0010576
YQ3683000	-0.025373	0.0086551	0.022871	0.0016982	0.005888	-0.006397	0.0053797	-0.0039856
N-Acetylneuraminic acid	-0.025363	-0.012227	-0.0034902	0.0032892	0.0064436	0.0070143	-0.031079	0.014285
Taurine	-0.025338	0.048081	-0.057077	0.042968	0.03715	-0.039234	-0.0021752	0.018161
5-Bromo-2-[(difluoromethyl)sulfanyl]pyrimidine	-0.025335	0.028922	-0.0082208	-0.0035069	0.0381	-0.073163	0.057687	-0.038905
2,5-Dichloro-4-(3-oxetanyloxy)benzenesulfonyl chloride	-0.025323	-0.0058185	-0.0051323	0.010579	0.019162	-0.0077618	-0.011484	-0.0018227
Dodecylbenzene	-0.0253	0.013086	0.020962	-0.0034477	0.0050514	-0.016111	0.018863	-0.012621
DABSO	-0.025204	-0.0042506	-0.015649	0.018721	0.025723	-0.0017352	0.0034734	0.014667
3-(2,2-Difluoroethoxy)-N-propyl-4-heptanamine	-0.025089	-0.0070006	0.016794	-0.0024676	-0.0066044	0.017105	-0.028119	0.015086
N'-[(2,6-Dichlorophenyl)methylene]-3-(3,5-dimethyl-1H-pyrazol-4-yl)propanehydrazide	-0.024737	-0.01051	-0.019771	0.01305	0.027235	0.0028023	0.027369	-0.023425
Shrimp shell	-0.024719	-0.015156	-0.012076	-0.004494	0.0084823	0.037317	-0.018066	0.0052424
1,4-Cyclohexadiene	-0.024717	-0.0017599	0.024766	-0.0011505	-0.0015829	0.00099119	0.0065816	-0.010175
Homosalate	-0.02469	-0.0088789	0.0097654	-0.014787	-0.015725	0.019988	-0.0075248	0.010883
9-(4-Hydroxy-3-methoxyphenyl)-3,3,6,6-tetramethyl-3,4,5,6,7,9-hexahydro-2H-xanthene-1,8-dione	-0.024601	-0.00742	0.0059759	-0.011675	-0.0056999	0.021243	-0.013666	0.0030166
1-(2-cyclohex-1-en-1-ylethyl)imidazolidine-2,4,5-trione	-0.024484	0.00068306	-0.0058116	0.0039336	0.013881	-0.025938	0.032668	-0.013871
Rislenemdaz	-0.023943	-0.00042918	0.016057	0.00018589	0.0012343	0.01147	-0.01634	0.006486
Maleic acid	-0.02367	-0.0080964	-0.0085959	0.0019783	0.0049595	0.017292	-0.0062776	0.0044333
3,5-Nonadiyn-2-one	-0.023621	-0.0019166	0.041596	0.028852	0.0033653	0.018009	-0.049096	0.041829
N-(2,2-Diethoxyethyl)-1-methoxy-3-methyl-2-butanamine	-0.02353	-0.015351	-0.0060312	-0.0077521	-0.0042754	0.0074534	-0.002641	-0.00037706
2,6-di-tert-butyl-4-ethylphenol	-0.023489	0.010794	0.018772	-0.0046339	0.0026999	-0.0076805	0.022893	-0.0179
(3R)-3-Hydroxy-N-methyl-D-asparagine	-0.023486	-0.0003118	-0.0043665	0.0015769	0.0089346	-0.011634	0.021499	-0.0013175
2-(4-Chlorophenyl)thiophene	-0.02346	0.0038685	0.0023537	-0.0025129	0.0047592	0.0044564	0.013822	0.0077721
2-Ethoxybenzoic acid	-0.023392	-0.0074473	0.011749	-0.0031372	-0.0042322	0.022635	-0.024331	0.012437
Leu-arg	-0.023261	0.0083908	0.0069612	-0.0075659	0.0074737	-0.018137	0.040079	-0.027585
C21 H41 N P2	-0.02312	-0.03925	-0.031419	-0.0035638	-0.0077599	-0.027214	0.0091161	-0.0086502
Glutaramic acid	-0.023071	-0.010706	-0.014699	0.011575	0.016932	-0.0063253	4.0617e-05	0.0041188
4-chloro-2-[(phenylthio)methyl]-5,6,7,8-tetrahydro[1]benzothieno[2,3-d]pyrimidine	-0.023048	0.0036604	0.0030033	-0.002776	0.0092388	0.013375	0.017818	-0.0082129
1-(2,2-Diethoxyethyl)-4-nitro-1H-pyrazole	-0.023036	-0.0094764	-0.0093097	-0.0089338	-0.0049996	-0.0093238	0.029767	-0.0073219
2-Bromo-4-[(~2~H,5,)ethyloxy]pyridine	-0.022997	-0.0081641	-0.0050334	0.0082744	0.016534	-0.0028751	-0.013857	-0.0057689
N,N-Diethylnonanamide	-0.02293	-0.012207	0.01306	-0.0097039	-0.013749	0.016385	-0.029412	0.011941
12-oxo Phytodienoic Acid	-0.022912	0.010589	0.016723	-0.012255	-0.0012122	-0.012177	0.031142	-0.021885
2-Methyl-2-propanyl 3-{2-[2-(2-propyn-1-yloxy)ethoxy]ethoxy}propanoate	-0.022835	-0.0045597	0.019166	1.9722e-05	-0.0063163	0.011583	-0.024223	0.015082
4-(4-Hydroxy-4-methylpentyl)cyclohex-3-ene-1-carbaldehyde	-0.022696	0.012457	0.022769	0.00066597	0.004821	-0.012494	0.006216	-0.0037444
Propofol	-0.022681	0.008852	0.022963	0.0044425	0.0065996	-0.009123	-0.0027547	0.0045117
Cyclopentadecanolide	-0.022678	0.0096323	0.01755	-0.0030591	0.0046069	-0.0024305	0.016372	-0.011256
4'-Ethyl-1,1'-bi(cyclohexyl)-4-one	-0.022438	0.012548	0.026999	0.0031557	0.0047613	-0.011724	0.011984	-0.0081989
MFCD00674434	-0.022257	0.0092844	0.019224	-0.00229	0.0022158	-0.010085	0.010687	-0.0061186
Cinnamic acid	-0.022046	-0.0073476	0.012469	-0.0049712	-0.0068506	0.017322	-0.021293	0.0099869
Valpromide	-0.02203	-0.0062339	0.014109	-0.005306	-0.0044473	0.0093881	-0.015934	0.0019383
Ethyl linolenate	-0.021996	0.01158	0.015155	0.008357	0.013854	0.010065	0.0066638	0.0047719
AU9300000	-0.021983	-0.0047152	0.018393	4.7775e-05	-0.0066029	0.012559	-0.02328	0.015771
3,5-Dimethyladamantan-1-ol	-0.021943	0.010873	0.023967	0.00064375	0.0062023	-0.012792	0.015354	-0.010543
Spisulosine	-0.021895	-0.011316	0.0096686	-0.0066754	-0.0054905	0.010614	-0.0028406	0.0017203
17-Hydroxypregnenolone	-0.021882	-0.00026116	0.012145	-0.016987	-0.0076337	0.010052	0.018405	-0.021039
Arginine	-0.021788	0.055702	-0.1005	0.018362	0.10369	-0.21687	-0.017788	-0.0040848
Boc-3-Hydroxy-1-adamantyl-L-glycine	-0.021767	-0.0094109	0.013421	-0.009676	-0.012552	0.017235	-0.018303	0.0067152
Glycodehydrocholic acid	-0.021716	-0.0071399	0.0072109	-0.010415	-0.0071791	0.018088	-0.013812	0.0044471
ES9990000	-0.021574	0.01112	0.023241	0.0013073	0.003323	-0.017563	0.0076355	-0.0063132
Fenipentol	-0.021534	0.011097	0.020292	-0.00061991	0.0041955	-0.013737	0.01504	-0.0092196
Methyl 5-({[dimethyl(2-methyl-2-propanyl)silyl]oxy}methyl)-4-(4-fluorophenyl)-2,6-diisopropylnicotinate	-0.02138	-0.0058422	0.0056174	-0.011243	-0.0061667	0.01603	-0.008489	0.0019092
MFCD00870472	-0.021375	-0.0041543	0.01209	-0.031026	-0.029937	0.011124	0.043323	-0.011272
C15 H42 N9 P	-0.021355	-0.0046375	0.013298	-0.0046147	-0.0055945	0.013761	-0.015725	0.0060872
Glycerol 3-phosphate	-0.021351	0.0059568	0.0083711	0.0086357	0.0033998	0.0043097	0.010255	0.014187
2,4,4-Trimethyl-N-(2,4,5-trimethoxybenzyl)-2-pentanamine	-0.021341	-0.0069873	0.014258	-0.0010911	-0.00598	0.020873	-0.024844	0.015661
3-isotridecyloxy propylamine	-0.021179	-0.016623	0.011005	-0.0089432	-0.014858	0.0019416	0.011734	0.0056821
2-Methyl-2-propanyl 3-{[cyclopropyl(L-valyl)amino]methyl}-1-pyrrolidinecarboxylate	-0.021145	0.018383	0.01903	-0.013743	0.0051821	-0.022446	0.05364	-0.04605
4-Amino-2-[bis(2-methoxyethyl)amino]butanoic acid	-0.021131	0.0084593	-0.019092	0.027653	0.011332	-0.038712	-0.02959	0.031313
Boc-Gln-Oh	-0.021118	0.055265	-0.013702	-0.047295	0.029498	-0.040282	0.04262	-0.036232
Decanamide	-0.021109	-0.0074093	0.013805	-0.006434	-0.0079157	0.014393	-0.023661	0.0092837
Docosapentaenoic acid	-0.021106	0.016416	0.017899	-0.0034479	0.0093109	-0.010263	0.034153	-0.023522
EDDA	-0.021035	-0.0039026	-0.0051718	-0.0107	-0.003296	-0.0063671	0.011001	-0.0015115
MFCD02259300	-0.020979	-0.0057569	0.0084804	-0.016495	-0.010843	0.007954	-0.0012925	-0.0081533
Tetrahydrouridine	-0.020949	-0.0011354	-0.0028927	-0.002769	0.0039034	-0.0053239	0.022236	-0.0032345
Cholesteryl acetate	-0.020942	-0.0098228	-0.0064799	0.0027488	0.0039235	0.036612	-0.018301	0.027464
EN0350000	-0.020906	0.00083906	0.016821	0.0037853	-0.0022546	-0.0031828	-0.019826	0.013344
Cyclopentadiene	-0.020817	0.066172	-0.038013	-0.027478	-0.043985	0.032267	0.011155	0.010088
Isophorone	-0.020763	-0.0032877	0.018829	0.0026955	-0.0010153	0.0029624	-0.013272	0.0026581
2-amino-4,6-di-tert-butylphenol	-0.020743	-0.0036549	0.017795	0.0015149	-0.00075398	0.013782	-0.024249	0.0047037
(2R,3R,4R,5S,6R)-2,3,4,5,6,7-Hexahydroxyheptanoic acid	-0.020615	-0.011121	-0.0087358	0.0035956	0.0053157	-0.014836	-0.0052028	0.0053379
UNII:NXZ4H12R1Z	-0.02058	-0.0071773	0.006903	-0.0086884	-0.0051079	0.023705	-0.014081	0.001183
Methyl undec-10-enoate	-0.02049	0.012912	0.022948	0.00406	0.010675	-0.01523	0.014962	-0.010755
Heptylbenzene	-0.020464	0.0028979	0.010011	0.0067402	0.014643	0.01926	0.0039399	0.0076674
1-Carbamoylproline	-0.020447	0.19792	-0.12059	0.00124	-0.088531	0.095161	-0.043637	0.037494
C36 H72 O6	-0.020226	0.015554	0.01844	-0.0048218	0.006018	-0.021694	0.029002	-0.021357
MFCD01541461	-0.020191	-0.014281	-0.0046025	-0.0049969	-0.0020759	0.0091161	-0.012128	0.0010336
2-Phenylethyl 2-methyl-4-(2-nitrophenyl)-5-oxo-1,4,5,6,7,8-hexahydro-3-quinolinecarboxylate	-0.020132	-0.0056125	0.0054523	-0.01163	-0.0065961	0.01576	-0.006038	0.00023048
MFCD00971695	-0.02012	-0.0057136	-0.0091792	0.0051891	0.012261	0.0019396	0.010978	-0.0021522
Valproic acid	-0.020002	-0.0028703	0.012532	-0.0050957	-0.0021853	0.022519	-0.013197	0.0042604
5-Methylisoxazol	-0.019951	0.12713	-0.070572	-0.02409	-0.0071419	0.0078025	-0.008598	-0.0098702
1-Methyladamantane	-0.019823	-0.0053274	0.0066447	-0.0082356	-0.0039183	0.013826	-0.0036336	-0.0012991
2-(Hexadecylamino)-2-(hydroxymethyl)-1,3-propanediol	-0.019782	-0.013422	0.0040213	-0.023613	-0.0013989	-8.7441e-05	0.012766	-0.00726
11-Tetradecenal	-0.019777	-0.0010826	0.014539	-0.00084701	-0.00081452	0.011863	-0.011163	0.0035498
4-Amino-N-(2-aminoethyl)butanamide	-0.019739	0.029558	0.011638	-0.023886	0.029313	-0.024989	0.042301	-0.036317
2-Aminopalmitic acid	-0.019708	-0.010305	0.0094923	-0.0066201	-0.012477	0.0083373	-0.015801	0.017628
2,3-Dihydroxypropyl stearate	-0.019648	-0.012927	0.017368	-0.0062004	-0.013359	0.0011005	-0.044035	0.0080984
Cumene	-0.019603	0.0039769	0.011185	-0.0046526	-0.0047702	-0.0016885	0.01063	7.7247e-05
2,3,5-Trichloro-4a,8a-dihydro-1,6-naphthyridine	-0.019506	-0.0056334	-0.0037729	0.0031244	0.0089045	-0.0052264	-0.0020206	-0.002509
(7E,10E,13E,16E)-7,10,13,16-Docosatetraenoic acid	-0.019494	-0.0047895	0.015555	-0.012331	-0.0073749	0.0023717	-0.0083341	-0.019207
MFCD01543213	-0.019475	-0.0198	-0.014314	-0.014356	-0.013963	-0.014949	0.032937	-0.012894
Methyl (3alpha,5alpha,8xi,9xi,10xi,12beta,13xi,14xi)-3-acetoxy-12-(benzoyloxy)cholan-24-oate	-0.019425	-0.0036687	0.0049658	-0.011664	-0.0020201	0.028073	0.0062058	-0.011936
Pregabalin	-0.019359	0.029823	0.0077849	0.009185	-0.026863	-0.03082	0.040639	-0.085667
Dodecylsuccinic Anhydride	-0.019323	0.015425	0.023062	0.0021215	0.0081328	-0.0090854	0.025796	-0.016877
N-Benzyl-4-carbethoxy-3-piperidone	-0.019305	-0.0054289	0.023364	0.0095883	-0.003819	0.0094231	-0.042171	0.024974
Tributyl phosphate	-0.0193	-0.0034337	0.019347	0.0021732	-0.0060729	0.0063876	-0.026463	0.016047
2-Cyclododecyl-1-(4-morpholinyl)ethanone	-0.019289	0.0019137	0.016931	-0.0069304	-0.0070283	-0.002624	0.004811	-0.0022706
DO0750000	-0.019289	-0.0032273	0.0096177	-0.011663	-0.0062347	0.0052659	-0.00065851	-0.0059087
IH6825000	-0.019238	0.0062549	0.00071526	0.018961	0.030882	0.041716	-0.010106	0.033295
Histidine	-0.019229	0.26315	-0.16683	-0.21816	0.35686	-0.14665	-0.033376	0.053597
Octylbenzene	-0.019205	0.0016821	0.019021	0.004721	0.0042622	0.004458	0.013415	0.0012229
(5aR,5bR,7aS,11aS,11bR,13aS,13bR)-3-Ethyl-5a,5b,8,8,11a,13b-hexamethyl-2,4,5,5a,5b,6,7,7a,8,9,10,11,11a,11b,12,13,13a,13b-octadecahydro-1H-cyclopenta[a]chrysene	-0.019198	0.011148	0.0028463	0.008237	0.016957	0.010742	0.0065396	0.014415
Butyrophenone	-0.019167	-0.0053705	0.0068183	-0.011301	-0.0091874	0.013067	-0.0038075	0.0068312
Isopropyl 3,7-dimethyl-6-octenoate	-0.019124	-0.0063774	0.0062124	-0.0086098	-0.0049762	0.01804	-0.011418	0.0021798
SL3784000	-0.019115	-0.0053733	0.0097479	-0.0058498	-0.0063179	0.014513	-0.013605	0.005276
1-Pentylamine	-0.018925	-0.10138	-0.066362	0.051528	0.049352	-0.14698	0.0010786	-0.063142
Progesterone	-0.018888	0.003059	0.0026605	-0.00051687	0.0069837	0.024869	0.0056585	0.0073556
Galactopyranose	-0.018851	-0.0058444	-0.0069488	0.0025058	0.010798	0.01631	0.0074279	-0.0044522
Helenalin	-0.01882	-0.0059401	0.0059341	-0.0078203	-0.0046214	0.015541	-0.013271	0.0037438
BHQ	-0.018662	-0.0016549	0.0081139	-0.0072354	-0.0024941	0.0083333	-0.0010723	-0.0037271
1-Hexadecanoylpyrrolidine	-0.018611	-0.010418	0.0097409	-0.0066104	-0.010364	0.019023	-0.024765	0.011969
N,3-Dimethyl-1-(2-octanyloxy)-2-pentanamine	-0.018606	-0.00090135	0.0087356	-0.0059514	-0.00060679	0.0069993	-0.0058041	-0.0028381
2-Methoxyphenothiazine	-0.018501	-0.014928	0.0071913	-0.013155	-0.014471	0.027221	-0.023058	0.0034357
Benzyltoluene	-0.018438	-0.006406	0.0054157	-0.011002	-0.0070223	0.011923	-0.0097156	-4.8762e-05
Laureth-5	-0.018433	-0.0029196	0.012653	-0.0014993	-0.0024117	0.013447	-0.013573	0.0071104
LQ5400000	-0.018402	-0.0087519	0.0050725	-0.0063761	-0.010469	-0.0025652	-0.017289	0.003187
2,3,4,5,6-Pentahydroxycyclohexyl dihydrogen phosphate	-0.018337	0.0069448	-0.0025602	0.012869	0.019921	0.00049334	0.0033387	0.014017
1-(Carbamoylamino)-1-oxo-2-propanyl 5-{2-[(methylsulfonyl)amino]ethyl}-2-thiophenecarboxylate	-0.018328	-0.013265	-0.0020898	-0.01205	-0.01141	0.022804	-0.0092842	0.0098458
3-Methyl-5-(trifluoromethyl)-4,5-dihydro-1,2-oxazol-5-ol	-0.018269	-0.0082456	-0.006205	-0.0015821	0.0031538	-0.0057071	0.0095004	-0.006349
UQ0850000	-0.018268	0.0020022	0.0093145	-0.0035707	-0.0040473	-0.0021172	0.00078681	-0.01105
Tetrahydrofuran	-0.018219	0.00042274	0.01019	-0.0081326	-0.00052151	-0.0049594	-0.0027243	-0.012925
C17 H46 N9 O P	-0.018194	-0.0040665	0.012679	-0.0020927	-0.0023298	0.015467	-0.013847	0.0078089
Hexylresorcinol	-0.018172	-0.0076267	0.0034963	-0.0086569	-0.0026243	0.017494	-0.0058633	-0.0040263
Benzamide	-0.018014	-0.0037207	0.013397	-0.00030101	-0.0054503	0.0071568	-0.0081702	0.015345
MFCD01320532	-0.01799	0.011331	0.017305	-0.0040966	0.003803	-0.0079713	0.024811	-0.018595
HOPEMP	-0.01797	-0.0050704	0.0056042	-0.0088206	-0.004231	0.018559	-0.012259	0.0062029
1,1'-(5-Fluoro-2,4-pyrimidinediyl)diindoline	-0.017927	0.0066389	0.014368	0.0041328	0.0050334	0.0083736	0.0041403	0.0058961
Decylbenzene	-0.017898	0.011243	0.020531	0.002186	0.0095981	-0.01136	0.018897	-0.017612
Myristic acid	-0.017807	-0.0018829	0.0094908	-0.0058969	-0.0036798	0.0028573	-0.0068081	0.00078494
N2-(Carboxymethyl)arginine	-0.017765	0.0029533	-0.0059239	0.0083947	0.016914	-0.0069506	0.020819	-0.0033809
1-(2-Aminoethyl)-4-boc-piperazine	-0.01775	-0.013199	-0.010814	0.0011246	-0.001356	-0.028783	5.349e-05	0.0080096
4-(Benzoylamino)phenyl (5Z,11alpha,13E,15S)-11,15-dihydroxy-9-oxoprosta-5,13-dien-1-oate	-0.017747	-0.0047262	0.0044216	-0.0091773	-0.0049248	0.014284	-0.0065419	0.0021151
(9E)-10-[2-(7-Carboxyheptyl)-5,6-dihexyl-3-cyclohexen-1-yl]-9-decenoic acid	-0.017648	0.0061653	0.0088779	-0.0046838	0.0076139	0.0070291	0.013129	-0.01831
Ethyl 4-[(2-isopropyl-5-methylphenoxy)sulfonyl]butanoate	-0.017531	-0.0032985	-0.010516	0.0099552	0.019115	0.0019369	0.014814	-0.0080511
Leu-Gly-Gly	-0.017492	0.026493	0.0029365	-0.021845	0.02505	-0.012442	0.034119	-0.02317
1-(4-Bromo-3-thienyl)-2-(methylsulfonyl)ethanone	-0.017405	-0.0075055	-0.005652	-0.0019326	-0.0019649	-0.018031	0.0057352	0.006598
Trans-4-(trans-4-pentylcyclohexyl)cyclohexanol	-0.017381	-0.0058727	0.0072618	0.0045297	-0.0030125	0.0035893	-0.039726	0.034872
2,3,4-Pentanetrione	-0.017328	-0.0091495	-0.0042686	-0.0063411	-0.0022085	0.01027	0.0059258	-0.0024833
3-Phenyl-1,3-azaphosphinane-2-thione	-0.017215	0.034594	-0.028486	-0.0040516	-0.010368	-0.001015	0.011304	-0.0071258
Octylphenol	-0.017142	0.0095298	0.0235	0.0073179	0.0053803	-0.01064	0.0017325	-0.0011147
MFCD00082523	-0.017128	-0.014324	-0.0019188	-0.0028977	-0.00098714	-0.0060353	-0.014173	-0.00908
Isobutyraldehyde	-0.017083	-0.0054767	0.0060988	-0.0083651	-0.013346	0.012758	-0.018057	0.011023
5-[(2-Bromo-4-chloro-6-nitrophenoxy)methyl]-2-chloro-1,3-thiazole	-0.017032	0.014751	0.0047706	-0.0030315	0.0086849	-0.027226	0.03542	-0.018894
C36 H70 N2 O2	-0.017	0.004212	0.017003	-0.0078299	-0.0014356	-0.016353	0.0039286	-0.021004
Stachydrine	-0.016937	-0.008409	-0.0086501	0.0051137	0.0046103	-0.012127	-0.0063056	0.014415
4'-tert-Butylacetophenone	-0.0168	-0.02126	0.0084469	-0.019354	-0.027484	0.018738	-0.037222	0.014766
C H3 O2 P S2	-0.016785	-0.0086661	-0.0037908	-0.005737	-0.0020584	-0.010882	0.010481	-0.0098791
9-[(2S,5S)-3,4-dihydroxy-5-(hydroxymethyl)tetrahydrofuran-2-yl]-1H-purin-6-one	-0.016683	0.016212	0.0094469	0.0072696	0.0090979	0.0092489	0.00018384	0.014097
Diethyl (4-morpholinylmethyl)phosphonate	-0.016674	-0.0081841	0.00063558	-0.0060213	-0.0051449	-0.004207	-0.00087402	-0.00075427
Pregnanetriol	-0.016666	0.013979	0.014971	-0.010306	0.0040441	-0.016807	0.039414	-0.034393
4-(Cyclohexylmethyl)cyclohexanone	-0.016542	0.0051539	0.011629	-0.0023312	0.0019154	-0.0046941	0.0053851	-0.0039194
5-bromo-6-fluorobenzo[c][1,2,5]thiadiazole	-0.016513	-0.007972	-0.0041908	-0.0022909	0.0020637	-0.0036952	0.0041782	-0.006594
N-(2-Methoxypropanoyl)-O-methylhomoserine	-0.016449	-0.0047815	-0.00019343	-0.0051496	-0.0009934	-0.0092697	0.0072883	-0.0069103
Phosphonoacetamide	-0.016436	0.023524	0.0012075	0.023062	0.025599	-0.015777	-0.013945	-0.021458
3,7-Dimethyloctyl 1-pyrrolidinylacetate	-0.016369	-0.0078057	0.010773	-0.0072487	-0.011034	0.0043423	-0.020833	0.0083492
Arachidonoyl amide	-0.016276	0.018773	0.018528	0.013993	0.019261	0.0016914	0.020651	-0.0034696
Mesitylethylene	-0.016254	0.0075075	0.015817	-0.0014469	0.001431	-0.013092	0.0077143	-0.0052955
1,4-Anhydro-2-deoxy-2-[(isopropylcarbamoyl)amino]-D-arabinitol	-0.016227	0.042563	-0.007341	-0.04106	0.019426	-0.040733	0.041322	-0.043446
4-Hydroxynonenal	-0.016196	0.009519	0.018803	0.0056388	0.000896	-0.0048437	0.00090358	0.0045252
2-(2,2,6,6-tetramethyl-4-piperidinyl)ethanol	-0.016155	-0.0069024	0.0079074	-0.0038642	-0.0025446	0.0078289	-0.018882	0.0059147
p-Octylacetophenone	-0.016037	-0.0016746	0.010135	-0.0085693	-0.0048941	-0.003833	-0.0057924	-0.0069891
GV2470000	-0.015911	-0.00019317	0.0062065	-0.0077001	-0.0025682	-0.0074228	0.0049464	-0.0075731
3-BHA	-0.015892	-0.0024618	0.010053	-0.0027801	-0.00214	0.01192	-0.008484	0.003219
N-Arachidonoyl-L-Alanine	-0.015846	0.00047299	0.0060282	-0.0058638	-0.0052441	0.0044581	0.003173	0.010552
N-(Chloroacetyl)-3-nitrobenzamide	-0.015756	0.00044756	0.0015021	-0.0053444	-0.015111	-0.011611	0.0077494	0.00097201
3,4-Diaminopyridine	-0.015756	0.086334	-0.060112	-0.071386	0.12201	-0.058303	-0.0057573	0.011538
Isonipecotamide	-0.015748	0.049945	-0.019424	-0.017453	-0.028675	0.0099296	0.017848	-0.0075254
2-Amino-2-(2-chloro-3-thienyl)ethanol	-0.015721	0.008636	-0.013562	0.026899	0.036756	0.042472	0.0028373	0.029753
CHEMBRDG-BB 9071562	-0.015679	-0.0070133	0.010095	-0.0063633	-0.009106	0.0078708	-0.015491	0.0054596
p-Coumaric acid	-0.015631	0.070541	-0.0031685	-0.017715	-0.028382	0.044047	0.0087001	-0.0033359
BX9286000	-0.015619	0.01396	-0.018761	0.0015514	0.042293	-0.044534	0.0092812	-0.0039139
2-(4-Chloro-3-nitrobenzoyl)benzoic acid	-0.015547	-0.010637	-0.0059623	-0.0032079	-0.0019754	-0.0070897	0.001065	-0.00050504
D-Glucono-delta-lactone	-0.015529	-0.010368	-0.00027952	0.017623	-0.092195	0.022233	0.063197	0.053139
Fenspiride	-0.015517	0.014352	0.015312	-0.0055072	0.0065479	-0.012959	0.034985	-0.028427
1-{2-Methyl-1-[1-(2-methyl-2-butanyl)-1H-tetrazol-5-yl]propyl}-4-piperidinecarboxamide	-0.015509	0.012137	0.0094865	-0.0051183	0.0075979	-0.0020856	0.031947	-0.020669
tert-Butyl 3-(2-(tert-butoxy)-2-oxoethyl)-4-oxopiperidine-1-carboxylate	-0.015499	-0.0033825	0.012962	-0.00028615	-0.0048011	0.0084335	-0.016304	0.010481
pyrimidinethione	-0.015486	-0.0074847	-0.0029869	-0.0028824	0.0018082	0.0027754	0.0015292	-0.0063776
2,2'-[(6-Hydrazino-6-oxohexyl)imino]diacetamide	-0.015468	-0.0030639	-0.0062408	0.0069711	0.010861	-0.015874	0.0047415	0.00032165
1-Ethyl-N-[4-(methylsulfanyl)benzyl]-1H-tetrazol-5-amine	-0.015428	0.012423	0.016198	-0.0025202	0.0062677	-0.0091345	0.026147	-0.021508
1-Adamantanol	-0.015411	0.015497	0.020567	0.0049007	0.010645	-0.015301	0.0097625	-0.0089613
Alanine	-0.015378	0.064323	-0.19359	0.27386	-0.18133	0.06779	0.089495	0.11462
Trolox	-0.015335	-0.00476	0.0028449	-0.0058992	-0.0016552	0.018717	-0.0091069	0.0025475
Phosphonic acid	-0.015293	-0.0065759	-0.0032852	-0.003592	-0.00070756	-0.0025537	0.0050347	-0.0012686
Ethyl 2-bromo-6-methyl-4H-pyrrolo[2,3-b]pyrazine-7-carboxylate	-0.015278	-0.00029749	-0.0014136	-0.0015715	0.0046546	0.0055803	0.013522	-0.002707
Isopropyl 4-(2,4-dimethoxyphenyl)-2,7,7-trimethyl-5-oxo-1,4,5,6,7,8-hexahydro-3-quinolinecarboxylate	-0.015217	-0.0031591	0.0065197	-0.0042052	-0.0027034	0.010578	-0.010024	0.0048354
N-[(4,6-Dioxo-2-thioxotetrahydro-5(2H)-pyrimidinylidene)methyl]tyrosine	-0.015096	-0.0052594	-0.0063355	0.0026435	0.0073825	0.0021552	0.0055927	-0.00099808
Valine	-0.014992	0.094805	-0.071429	-0.14106	0.23959	0.026611	-0.037214	-0.012545
Thr-arg	-0.014964	0.0047853	0.0042848	-0.0055107	0.0026604	-0.013544	0.027041	-0.016648
N-Butyl methacrylate	-0.014944	0.0045778	0.0096865	0.00092642	0.0057029	-0.0096468	0.011633	-0.0098904
C19 H50 N9 O2 P	-0.01492	-0.0043938	0.0042926	-0.0090004	-0.0053119	0.010925	-0.00483	-0.00052864
5-(4-Methylphenyl)-1,3-cyclohexanedione	-0.014788	-0.0047107	0.0073753	-0.0073834	-0.004603	0.002991	-0.020065	0.005804
PALGLY	-0.014762	0.0082044	0.012649	-0.0065276	0.00048103	-0.0085868	0.021741	-0.015855
2,3-Dichloro-2-propene-1-thiol	-0.014755	0.0079556	0.0013648	0.016514	0.010312	-0.0041341	-0.0098094	-0.00357
6-O-Sulfo-alpha-D-galactopyranose	-0.014743	-0.021855	-0.0048688	-0.0016541	0.0021184	0.05594	-0.020271	-0.035048
Acetanilide	-0.0147	-0.0054148	-0.00022916	0.0021617	0.003223	-0.0039493	-0.0052834	0.00031527
3-[8-(Hydroxymethyl)-3-methyl-2,6-dioxo-1,2,3,6-tetrahydro-7H-purin-7-yl]propanoic acid	-0.014676	0.0054952	0.010747	0.013887	0.0094417	0.003857	4.558e-05	0.013959
Cyclohexanone	-0.014611	-0.0068422	0.01979	0.0082209	-0.019146	0.016573	0.0029481	0.043521
(1E)-1-Cycloundecene-1-carboxylic acid	-0.014562	-0.0057757	0.0017845	-0.0068416	-0.0033058	0.013205	-0.0060789	0.00062846
Erythorbic acid	-0.01453	-0.014485	-0.0070985	-0.011453	-0.012211	-0.0072298	0.011646	-0.0039668
Dihydrofarnesol	-0.014498	-0.0026114	0.0060082	-0.0049316	-0.0023638	0.009052	-0.0069318	0.0012425
NR0140000	-0.0144	-0.00064047	0.0093569	-0.002227	-0.0014381	0.0072544	-0.0056181	0.0023462
Ethyl 5-({2-[3-amino-5-(methylsulfanyl)-4H-1,2,4-triazol-4-yl]propanoyl}amino)-4-carbamoyl-2-methyl-3-furoate	-0.014344	0.0017793	-0.0045165	0.0068362	0.014655	0.0093551	0.010951	-0.00047018
Monomyristin	-0.014318	-0.015685	0.0074387	-0.013828	-0.020306	0.0015915	-0.032882	0.010382
(2Z)-2,4,4,4-Tetrachloro-2-butenal	-0.014277	-0.0061441	0.0016155	-0.033327	-0.00020908	-0.0088521	0.010398	0.0011019
Cinnamaldehyde	-0.014265	-0.0064929	-0.0023884	-0.0012543	0.002823	0.0061781	-0.0038787	-0.0018863
13HpOTrE	-0.014154	0.010996	0.012557	-0.008101	0.0023368	-0.013179	0.030664	-0.024631
XJ6642800	-0.014141	-0.0013917	0.012269	-0.00024102	-0.0025391	0.0051594	-0.011476	0.0041898
Dimethylformamide	-0.014104	0.050145	-0.059202	-0.0022499	-0.010222	0.05472	-0.041596	-0.018292
5-O-methyl embelin	-0.014075	-0.0013178	0.0074976	-0.0064966	-0.0037861	0.0030929	-0.0021201	-0.0021431
N-Methylmorpholine	-0.014036	-0.0086813	-0.0081666	-0.0026994	0.0031286	-0.016501	0.022331	-0.028746
Glycidyl oleate	-0.014034	0.0044633	0.0097644	-0.014467	-0.001734	-0.0047376	0.021053	-0.018714
2-Bromo-N-(3-cyclopentylpropyl)-4-fluorobenzenesulfonamide	-0.013898	-0.0045875	-0.003633	0.0029318	0.0076171	0.0032176	-0.0026854	-0.001091
2-(Dinonylamino)-2-(hydroxymethyl)-1,3-propanediol	-0.013887	-0.0070117	0.0047775	-0.010717	-0.0085591	0.0073952	-0.010463	-0.0015158
methyl 3,5-ditert-butyl-4-hydroxybenzoate	-0.013885	-0.0061843	0.0040741	-0.0057299	-0.0050803	0.013659	-0.011032	0.0045836
3-Ethyl-1-heptyne	-0.013872	-0.00041777	0.014994	0.0081796	0.0008115	-0.00078776	-0.019406	0.017787
4-(4-Chlorophenyl)-4-piperidinecarbonitrile	-0.013862	-0.01325	0.0029405	0.0089126	0.0064178	0.0080679	-0.021293	-0.0069695
YQ2978400	-0.013854	0.008721	0.013081	0.00082191	0.0044509	-0.0097533	0.0094148	-0.0052034
2-Isopropylnaphthalene	-0.013793	-0.0033275	0.010115	-0.0014578	-0.0030263	0.0095683	-0.012791	0.0053484
C32 H66 N8	-0.013743	-0.0078228	-0.0013328	-0.0097885	-0.0097186	0.024579	-0.0037475	0.014176
Diphenylamine	-0.013724	-0.012773	-0.0020857	-0.0044646	0.00059444	0.01662	-0.014764	-0.011117
1,2-Epoxy-1-methylcyclohexane	-0.013635	-0.006477	0.0052794	-0.0058887	-0.0058765	0.010445	-0.016089	0.0055041
Clift	-0.013617	0.0001201	0.0060296	-0.0036436	8.2371e-06	0.0060632	-0.0020957	-0.00014392
1,3-Dimethyladamantane	-0.013589	3.3865e-05	0.010175	0.0028711	0.004216	0.004227	-0.0042662	0.0036054
4-Fluoro-2-iodotoluene	-0.01357	0.001905	0.0090966	0.0028206	0.011514	-0.010331	0.0042574	-0.021336
3-(2-Oxocyclododecyl)propanoic acid	-0.01351	-0.0068014	0.0045034	-0.0063493	-0.0041685	0.021135	-0.010245	0.00025937
2-Acetamidoethyl (2R)-2,3-dihydroxypropyl hydrogen phosphate	-0.01343	0.025752	-0.011208	0.008577	0.0085109	0.054564	-0.092732	-0.048267
6-Bromo-3-chloro-N-(2-fluorophenyl)-1-benzothiophene-2-carboxamide	-0.013428	-0.0032753	-0.0051243	0.0016094	0.0055308	1.2393e-05	0.0087405	0.00047046
1-(4-Chlorophenyl)-3-[2-(1-cyclohexen-1-yl)ethyl]urea	-0.013366	-0.0024239	0.0037812	-0.005184	-0.0017221	0.0082949	-0.0064223	0.0019071
2,2,6,6-Tetramethyl-4-piperidyl Methacrylate	-0.013347	-0.0080291	0.0068822	-0.0068449	-0.01054	-0.0043211	-0.025552	0.011315
carbinoxamine	-0.013254	-0.0050442	0.0036401	-0.0070914	-0.0041628	0.010347	-0.0097155	0.00056949
N-Isobutyl-N-[(4Z)-2,2,5,9-tetramethyl-4,8-decadien-1-yl]acetamide	-0.01325	-0.012968	0.0070267	-0.010897	-0.012994	0.014321	-0.023538	2.2203e-05
His-pro	-0.013203	-0.0071891	-0.0045376	-0.014447	-0.0075277	-0.021492	0.030916	-0.015388
N5,N5,2-Trimethylornithine	-0.013189	0.039633	-0.019531	-0.018628	0.023282	-0.0013117	0.011666	0.02052
2-[(6-Amino-3,5-dicyano-2-pyridinyl)sulfanyl]-N-(2-pyrimidinyl)acetamide	-0.013187	-0.016404	-0.0047032	-0.013557	-0.014392	0.016864	-0.0041843	0.0015479
Linolenoyl ethanolamide	-0.013173	0.0027605	0.012142	-0.0035171	0.00062648	-0.0019837	0.0029524	-0.012096
MFCD00055621	-0.013165	0.0026938	0.010647	-0.0016443	-0.00023194	-0.0049092	-0.00043629	-0.0024224
N,N-Bis(2-hydroxyethyl)dodecanamide	-0.013153	-0.004132	0.0031482	-0.0029388	-0.0012099	0.0040261	-0.0082988	0.0085528
Cycloheptene	-0.013119	-0.012725	0.0089964	0.016862	0.013604	-0.013614	-0.0034456	-0.0059784
Glycylglutamine	-0.013115	0.020334	-0.00061006	-0.026089	0.030656	-0.029734	0.018623	-0.0093151
Ionene	-0.013054	0.0018345	0.012486	0.0035452	-0.0004434	-0.00010706	-0.008421	0.0074988
MFCD00229832	-0.013046	0.007669	0.012685	-0.0018842	0.0022817	-0.0076126	0.0013145	0.00058651
(2E,6E)-Farnesol	-0.013035	0.0059981	0.011993	-0.0014377	0.0030478	-0.0027639	0.0092758	-0.0095741
Traumatin	-0.013	-0.0064607	0.0025762	-0.0083302	-0.0042248	0.014507	-0.0024129	-0.0010405
Acetic acid	-0.012937	-0.0050954	-0.0029773	-0.0031955	0.00025293	0.0065483	0.0054994	-0.00081558
MFCD00014550	-0.012933	0.0036869	0.0093683	-0.0039991	0.0010575	-0.00133	0.0070947	-0.0090174
2-[Bis(ethylsulfanyl)acetyl]-N-(4-chlorophenyl)hydrazinecarbothioamide	-0.012922	0.010503	-0.00058945	0.023169	0.019595	0.019936	-0.050607	-0.023663
[4'-Pentyl-1,1'-bicyclohexyl]-4-one	-0.012911	0.0058107	0.010387	-0.0020127	0.0022025	-0.00085689	0.011173	-0.0067199
MFCD00063299	-0.012866	0.00081144	0.0095112	0.0021478	0.0015963	0.0087502	-0.0068126	0.0059357
4-(2-Aminophenyl)-2,4-dioxobutanoic acid	-0.012842	-0.004271	-0.0050421	0.0008809	0.0035301	-0.020591	0.012352	-0.0060259
OPA	-0.012823	0.013834	0.01381	0.0021284	0.010071	-0.0054617	0.025819	-0.016028
Bis(2-ethylhexyl) phthalate	-0.012773	-0.0014416	0.0074581	-0.0031431	-0.0066367	0.01191	-0.020775	0.007934
3-{2-[2-(2-Sulfanylethoxy)ethoxy]ethoxy}propanoic acid	-0.012756	-0.0063691	0.0028608	-0.007419	-0.0047024	0.013689	-0.011069	0.00053885
Tetradecahydroanthracene	-0.012728	-0.0035153	0.0064065	-0.0042307	-0.0029591	0.01134	-0.0082867	0.00097468
N-[4-(4-Chlorophenoxy)butyl]-3,4,5-triethoxy-N-methylbenzamide	-0.01271	-0.0023756	0.0044202	-0.0052348	-0.0031392	0.0087651	-0.004256	0.0030234
Monoelaidin	-0.012664	0.011865	0.012564	-0.007205	0.0036275	-0.014272	0.033865	-0.027432
tert-butyl 2,4-dideoxy-3,5-O-(1-methylethylidene)-D-erythro-hexonate	-0.012653	0.0021288	0.010584	0.0035483	0.0027608	0.0068289	-0.0062406	0.0059428
16-Heptadecyne-1,2,4-triol	-0.012617	-0.0090496	0.0045089	-0.0088464	-0.012361	-0.001819	-0.022868	0.012249
4-[2-(2,4,6-Trioxotetrahydro-5(2H)-pyrimidinylidene)hydrazino]benzenesulfonamide	-0.012611	0.026792	-0.013149	0.012552	0.013686	-0.0089313	-0.0062767	0.0094287
1-Amino-3,6,9,12-tetraoxapentadecan-15-oic acid	-0.012609	-0.0039729	-0.0065534	0.0079908	0.0070271	-0.00010092	-0.01272	0.022491
4-Nonylphenol diethoxylate	-0.012544	-0.023388	0.005361	-0.010381	-0.015553	0.005743	-0.065998	0.0058981
N,N-Bis(3-diethylaminopropyl)formamide	-0.012542	0.0081491	0.0061634	-0.0093651	-0.022785	0.0051311	0.030195	0.017762
C14E4	-0.012535	-0.0012989	0.0081895	0.00078288	-0.00059701	0.0090251	-0.0088979	0.0055939
C2 H Cl4 O9 P3 S3	-0.012529	-0.0067891	-0.002553	-0.0043625	-0.0028839	-0.0012117	0.0015302	0.00034288
Tris(2,4-ditert-butylphenyl)phosphate	-0.012507	-0.016154	-0.0050629	-0.0064837	-0.010945	0.016228	-0.024073	0.018155
acetamide, N-(4-methylphenyl)-2-[(5-phenyl-4H-1,2,4-triazol-3-yl)thio]-	-0.012485	-0.0037107	-0.0005935	-0.0081887	-0.0044864	0.011079	0.012204	-0.0024221
TAA	-0.012484	-0.0013725	0.0015485	-0.0086465	-0.0027478	0.009332	0.016809	-0.0097534
Diethyl benzalmalonate	-0.012445	-0.0034535	0.0039436	-0.0035434	-0.0010936	0.01417	-0.0087799	0.0027375
UQ1355000	-0.01241	0.0098595	0.011533	0.0048204	-0.0091278	-0.006031	0.017087	-0.0086238
N-(2,5-Dimethoxyphenyl)-3,4-dimethoxy-N-[2-oxo-2-(1-pyrrolidinyl)ethyl]benzenesulfonamide	-0.012401	0.0073819	-0.010455	0.016328	0.0062512	0.072478	-0.066557	-0.0045384
Hydroxycitronellal diethyl acetal	-0.012394	-0.0070139	0.0049466	-0.0062982	-0.012003	-0.008332	-0.021203	0.018192
2-{[4-(2-Chlorophenyl)-1-piperazinyl]methyl}-4,6-bis(2-methyl-2-propanyl)phenol	-0.012387	-0.0027704	0.0055593	-0.00061686	-0.0012342	0.0087985	-0.013753	0.0097069
Vanillyl alcohol	-0.012379	-0.0041718	0.0059649	-0.0017155	-0.0028116	0.010732	-0.012951	0.0070672
CZ1330000	-0.012354	0.0027003	0.012928	0.0042246	0.0017701	-0.0074982	-0.011598	0.012769
4-(t-Butyl)benzophenone	-0.012318	-0.0038674	0.0042023	-0.0067661	-0.0048853	0.0051463	-0.0079215	0.0019019
Ornithine	-0.01231	0.055973	-0.043782	0.00097744	-0.032455	0.031613	-0.025262	0.040709
C17 H46 N9 P	-0.012262	-0.0024597	0.0034611	-0.0066345	-0.0033028	0.007747	-0.0016513	-0.00037383
Succinic semialdehyde	-0.012262	-0.0071971	-0.0062082	0.00043483	0.0025436	-0.0095706	0.0052979	-0.0032942
Acetic propanoic anhydride	-0.012259	-0.0016808	-0.00087315	-0.00059611	0.0036919	0.013552	0.00023968	0.0035421
(1S,2S,3S,4R,5R)-2-Amino-4-(4-methyl-1-piperazinyl)-6,8-dioxabicyclo[3.2.1]octan-3-ol	-0.012248	-0.012987	-0.016491	0.00049932	0.0015953	-0.038323	0.032918	-0.018156
1,1,4,4-Tetramethyltetralin	-0.012218	0.0045541	0.014303	0.0035456	0.0049839	-0.0064421	0.002571	-0.0038542
N-(2,2,2-Trifluoroethyl)valine	-0.012181	0.012474	-0.015427	0.013287	0.0094483	0.018501	0.012598	-0.022426
3b-Hydroxy-5-cholenoic acid	-0.012174	-0.0039453	0.0047235	-0.0027279	0.0017566	0.022394	-0.0082661	-0.0051339
Laurixamine	-0.012169	-0.0076509	-0.0046139	0.0063363	0.010908	-0.0051634	0.014965	-0.0066278
Asp-lys	-0.012141	0.0036276	0.0019733	-0.0014541	0.0064919	-0.013723	0.019556	-0.0054255
3-Hydroxycholest-5-en-7-one	-0.012069	-0.012016	0.0039154	-0.011508	-0.015052	0.011759	-0.018373	0.0081284
N-triisopropylsilylpyrrole	-0.012023	-0.0040575	0.0076543	-0.0013033	-0.0034017	0.010334	-0.014347	0.007523
Maraniol	-0.011991	-0.0066014	0.0097962	-0.0029213	-0.0070399	0.010659	-0.014658	0.013917
5,5-Dichlorobarbituric acid	-0.011976	0.023834	0.0033435	0.011187	0.018294	-0.010225	-0.009587	-0.018407
2-[2-(Tetradecyloxy)ethoxy]ethanol	-0.011972	0.0015657	0.012007	0.0071165	0.0033437	0.0054235	-0.017609	0.0098631
Lys-leu	-0.011964	0.0056619	0.0044443	-0.002553	0.004968	-0.0089236	0.019607	-0.013119
Mutagen X	-0.011958	-0.017701	-0.00085624	-0.029907	-0.015634	-0.002232	0.021477	0.0097086
Voriconazole Related Compound C	-0.011943	-0.0057165	0.033209	0.0028108	0.011457	-0.011446	-0.056082	-0.0018069
Leucoline	-0.011901	0.0036086	0.0089716	-0.0048527	0.00057264	0.0011465	0.010615	-0.011951
6-(Dodecanoylamino)hexanoic acid	-0.011869	0.0041864	0.00744	0.0004962	0.0012014	-0.0080052	-0.0018804	0.0075524
2-[4-(4-Fluorophenyl)-1-piperazinyl]-4-phenylnicotinonitrile	-0.011817	0.0030173	0.00693	0.0069743	0.008411	0.0086837	-0.010804	0.0083242
3-[2-(2-Sulfoethoxy)ethoxy]propanoic acid	-0.011807	-0.0018967	-0.0066298	0.0073857	0.012104	-0.0037644	0.0065736	-0.001057
Muscimol	-0.011804	0.012555	-0.0049032	0.0051199	0.0026381	-0.0060167	-0.0054769	-0.0050133
hymecromone	-0.01176	0.0052545	0.054358	0.052721	0.010297	0.0071533	-0.070416	0.055527
1,3,5-Trimethyladamantane	-0.011755	0.0032003	0.01169	0.0020157	0.0026197	-0.00053464	-0.0012627	-0.0019855
(2E,4E)-N-Isobutyl-2,4-octadecadienamide	-0.011752	0.0012457	0.0053207	-0.0028867	-0.0016532	-0.0015114	-0.00052078	0.0055726
2-Isopropylphenyl hydroperoxide	-0.011747	-0.0047381	0.00155	-0.0061743	-0.0040267	0.0060229	-0.0036652	0.00072065
(22S)-22-hydroxycampest-4-en-3-one	-0.011741	-0.011341	0.00746	-0.0065021	-0.012863	0.0062905	-0.028285	0.011733
Biacetyl	-0.011729	-0.0017756	0.016891	0.0067378	0.0007768	0.0088015	-0.028319	0.011612
(2E)-N-(2-Fluoro-5-nitrophenyl)-3-(4-fluorophenyl)acrylamide	-0.011695	-0.0044729	-0.003716	0.00016246	0.0034555	0.00074816	0.0034397	-0.0014502
Ibufenac	-0.011559	-0.0046913	0.0044452	-0.0056607	-0.006238	-0.0036222	-0.0097666	0.0032817
Tenofovir exalidex	-0.011508	-0.0029007	0.0029339	-0.0062737	-0.0023929	0.014674	-0.00031517	-0.0022105
N2-Carbamoylglutamine	-0.011498	0.0004093	-0.0021626	0.0023517	0.0071942	-0.0031883	0.0097177	-0.0027693
2,2-Dimethyl-4-oxo-3,8,11,14-tetraoxa-5-azaheptadecan-17-oic acid	-0.011487	-0.0034754	0.0078755	-0.0023194	-0.0042483	0.0059846	-0.012371	0.00591
C2 Dihydroceramide	-0.011475	-0.00032556	0.0064657	0.0051765	0.0014864	0.0016454	-0.019229	0.019489
MFCD00134195	-0.011456	0.0028155	0.0020231	-0.0018188	0.0038869	-0.0060325	0.014448	-0.0078674
Testriol	-0.011445	0.0022043	0.011089	-0.00063912	0.00098056	-0.005449	-0.0047292	-0.0046604
2-Hydroxypropyl stearate	-0.011438	0.0054394	0.010543	-0.00014987	0.003049	-0.0040304	0.0057459	-0.0058074
Coumarone	-0.011427	-0.0026963	0.0070965	-0.002168	-0.0035096	0.0054941	-0.010357	0.0028537
Triethyl citrate	-0.011427	-0.0057681	0.012235	-0.0024535	-0.00017389	0.0084613	-0.011041	0.0073789
Cyclododecanone	-0.011376	0.005979	0.01172	0.00012102	0.0038878	-0.0043649	0.0085154	-0.0088414
1,1-bis(propan-2-yl) 3-{[(tert-butoxy)carbonyl]amino}cyclobutane-1,1-dicarboxylate	-0.011375	-0.003823	0.0031479	-0.0063246	-0.0041648	0.0081684	-0.0063783	0.0016621
2-{[4-(Cyclohexylamino)-1-methyl-1H-pyrazolo[3,4-d]pyrimidin-6-yl](ethyl)amino}ethanol	-0.011367	0.0079688	0.010365	-0.0061233	0.0011509	-0.01051	0.021531	-0.017655
Cyclohexene	-0.011344	-0.0010866	0.013318	0.015372	0.008032	-0.015072	-0.024269	0.014685
2-Acetamidoglucal	-0.01132	0.014538	-0.0086038	0.015945	-0.00067279	0.097724	-0.12349	-0.071297
TMSAN	-0.011308	-0.009048	0.00050205	-0.0083597	-0.0080178	0.0013632	-0.0076131	-0.0010112
Ser-asp	-0.011281	0.0038233	0.0036105	-0.0028788	0.0028244	-0.0086854	0.015167	-0.0089351
N-{3-[(3-Chlorophenyl)carbamoyl]phenyl}-2-methylbenzamide	-0.01126	-0.0086975	-0.0049173	-0.0095866	-0.0085707	0.0015962	0.015897	-0.0039803
Umbelliferone	-0.011258	-0.0029131	0.0075915	-0.0021058	-0.0027252	0.0053764	-0.011822	0.0044672
3-(2-Furyl)-4,4-dimethyl-2-oxaspiro[5.5]undecane-1,5-dione	-0.011253	0.00087578	0.0058491	-0.00037706	0.00014445	0.0021415	-0.0049752	0.0068677
2-Methyl-2-propanyl methyl(1-{[3-(tetrahydro-2H-pyran-4-yloxy)propyl]carbamoyl}-3-piperidinyl)carbamate	-0.011242	-0.0022277	-0.0034672	0.0031284	0.0067342	-0.0017264	0.0027063	0.00011392
C29 H69 N10 O5 P	-0.011228	-0.0011519	-0.0033496	0.0031961	0.0087616	-0.010583	0.011606	-0.010435
N,N-Dimethylarginine	-0.011223	0.037934	-0.031901	0.013244	0.0059065	-0.042291	-0.010165	0.039142
Eugenol	-0.011192	-0.0085535	-0.0011593	-0.0024894	-0.0054976	0.0079324	-0.0077614	0.00041342
GV7800000	-0.011188	-0.0062862	0.0058753	0.00072351	-0.0037125	0.010334	-0.019204	0.012338
n-Amylbenzene	-0.011182	-8.8214e-05	0.014168	0.012752	0.010528	-0.020299	0.018014	0.0010612
4-(1-BOC-4-PIPERIDYL)-1-BUTANOL	-0.011164	-0.0018982	0.0060277	-0.0076311	-0.0059493	0.0057137	0.0029506	-0.0027053
1-Butyl-4-[(4-methoxyphenyl)ethynyl]benzene	-0.011164	0.00013998	0.014059	0.0054508	-0.00045435	7.409e-05	-0.016472	0.010321
Galactosamine	-0.011103	-0.025336	-0.020451	0.016706	-0.034051	0.013202	-0.013566	-0.0098205
20-Hydroxyeicosatetraenoic acid	-0.011081	0.0008411	0.0024154	-0.0024402	0.00053707	0.0061212	0.00039482	0.0052876
2,3-Dibromothianaphthene	-0.011069	-0.0090391	-0.0007514	-0.0083473	-0.011081	-0.003561	-0.0074653	0.0088137
1-Tosyl-3,4-dihydro-1H-benzo[b]azepin-5(2H)-one	-0.011069	-0.017185	-0.010315	-0.010679	-0.011171	0.0029523	0.011784	-0.0076541
12,13-Epoxytrichothec-9-en-4-yl acetate	-0.011063	-0.0057637	0.0016965	-0.0061808	-0.0042627	0.0096477	-0.0082509	0.0011588
N-Methylglutamate	-0.011048	-0.026406	-0.026643	0.023277	-0.036635	0.0062148	-0.0091496	-0.016301
Mandenol	-0.011045	-0.0048303	0.0040086	-0.0043049	-0.0021084	0.013958	-0.0099509	-0.00088676
2-(4-Fluorophenyl)-2-oxoethyl 5-(cyclohexylamino)-5-oxopentanoate	-0.011037	0.0046117	0.0055803	-0.0011041	0.0039151	-0.00034224	0.0057912	-0.002792
1-Acetyl-3-piperidinecarbohydrazide	-0.011032	0.001557	0.0037355	-0.0038589	-0.0012629	-0.013394	0.0070605	-0.0021538
4-(3-Bromo-4-methoxybenzoyl)-1-(2-furylmethyl)-3-hydroxy-5-(5-methyl-2-furyl)-1,5-dihydro-2H-pyrrol-2-one	-0.011001	-0.0047676	-0.0043514	0.00077812	0.0036928	-0.00012289	0.0031105	-0.0011676
3-(2-Butoxyethoxy)-N-propyl-4-heptanamine	-0.010996	-0.01256	-0.00018959	-0.014761	-0.0071553	-0.0023679	-0.011757	-0.046243
Pentachloroethane	-0.010973	0.00092967	-0.00013925	-0.016679	-0.0088387	-0.0028321	0.0071939	0.004378
4-dodecyloxybenzoic acid	-0.010967	-0.019926	0.0033748	-0.019179	-0.026329	0.0037988	-0.031607	0.0085892
N-Dodecylacrylamide	-0.010945	-0.001187	0.0052327	-0.0035929	-0.001854	0.0050502	-0.0037264	0.00072893
Tetralin	-0.010934	0.0050425	0.011393	-0.00044664	0.0020123	-0.0080547	0.0093878	-0.01047
1-Methylcyclohex-1-ene	-0.010925	0.00481	0.016836	0.012659	0.0074027	-5.3269e-05	-0.015486	0.0089057
Glycylglycyl-L-serine	-0.010919	-0.00054688	-0.0013401	-0.0010766	0.0034383	-0.0044915	0.012785	-0.0062947
C12E6	-0.010918	-0.0038088	0.0093399	-0.0011961	-0.0017977	0.0075367	0.00062942	0.0073925
4-(Hexadecylamino)-4-oxobutanoic acid	-0.010889	0.004275	0.0071035	0.0011897	0.001974	-0.0075107	-0.0019743	0.0067115
(1R,4aS,8aS)-5,5,8a-Trimethyl-1,4,4a,5,6,7,8,8a-octahydro-1-naphthalenol	-0.010837	0.0041912	0.0030507	0.0083591	0.011238	0.020015	-0.0016847	0.010069
Hexyl cinnamaldehyde	-0.010831	-0.0007952	0.0050887	-0.0014866	-0.00074766	0.0042235	-0.0048858	0.0045407
Glycidyl Stearate	-0.0108	-0.0078371	0.0096831	-0.0023295	-0.0074194	0.0010824	-0.028309	0.0074305
3,5-Di-tert-butyl-4-hydroxyhydrocinnamic acid	-0.010708	0.0011498	0.0037141	0.0020758	0.0039845	0.0080749	-0.0062712	0.0075405
1,1-Dichloro-2-{[(trifluoromethyl)sulfonyl]methyl}cyclopropane	-0.010689	-0.0024435	0.00026234	0.01866	0.016793	-0.013114	-0.0092953	-0.001283
Bufetolol	-0.010679	-0.0031995	0.0055735	-0.0015157	-0.002634	0.0098228	-0.009837	0.0066002
3-[(4a'S,5'R,10b'S)-1-(3-Cyclopentylpropanoyl)-7'-ethoxy-5'-methyl-4a',10b'-dihydro-4'H,5'H-spiro[piperidine-4,3'-pyrano[3,2-c]chromen]-5'-yl]propanoic acid	-0.01067	-0.0024793	0.002599	-0.0054616	-0.0029761	0.0078055	-0.0028068	0.0016506
({5-[(4-chloro-3-methyl-1H-pyrazol-1-yl)methyl]-4-ethyl-4H-1,2,4-triazol-3-yl}thio)acetic acid	-0.010569	-0.0036259	0.0043035	-0.0049023	-0.0044009	0.011563	-0.0047423	0.0029361
5-(4-Methyl-1,3-oxazol-5-yl)-3-(4H-1,2,4-triazol-3-yl)-1,2,4-oxadiazole	-0.010523	0.0010877	-0.0060023	0.0072828	0.013148	-0.0066058	0.015862	-0.0054487
Coumarin	-0.010518	-0.0018467	0.00081738	-0.0044979	-0.0010417	0.0054641	0.005196	-0.0020602
Octinoxate	-0.010483	-0.0044127	0.0032448	-0.0066541	-0.0048003	0.0060882	-0.0076429	0.00016335
Pironetin	-0.010477	-0.019219	0.0031586	-0.018686	-0.025295	0.0046199	-0.029567	0.0073742
Arabinosylhypoxanthine	-0.010468	0.010443	0.0050725	0.022111	-0.012889	0.032741	-0.011347	0.0060127
MFCD02169623	-0.010446	-0.0045353	0.0055986	-0.0078025	-0.0094029	-0.01125	-0.01386	0.0052134
N-[2-(2,2-Difluoroethoxy)ethyl]-4-methyl-1-pentanamine	-0.010408	0.0055594	0.011189	0.0042777	0.0027088	0.0041866	0.0011576	-0.0015288
4,9-Dibromonaphtho[2,3-c][1,2,5]selenadiazole	-0.010352	-0.0043812	-0.0012215	-0.0034619	-0.0016658	-0.0028226	0.0027636	-0.0013826
Bornyl benzoate	-0.010345	-0.0037266	0.0019013	-0.0054089	-0.0029963	0.0076353	-0.0037671	8.8238e-05
2-Amino-5-[(4-bromophenyl)thio]-1,3-thiazole	-0.01029	0.0079786	0.001938	-0.0028513	0.019475	-0.020088	0.0086277	-0.0042967
Non-2-enal	-0.010288	-0.0015002	0.0048322	-0.0020587	-0.0018844	0.0038204	-0.0069608	0.0051506
Steviol	-0.010266	0.00088641	0.0036423	0.00068578	0.0024958	0.0098725	-0.0026828	0.0061721
Methyl (9E)-9-octadecenoate	-0.010257	-0.004015	0.0019465	-0.0054135	-0.0023793	0.012971	-0.0052447	-0.00046978
L-2-Succinylamino-6-oxoheptanedioic acid	-0.010249	-0.011825	-0.0018397	-0.0065803	-0.0089848	0.0090673	-0.018637	0.010138
1-Deoxy-1-(methylamino)hexitol	-0.010244	0.0029943	-0.0072108	0.02176	0.0081062	-0.010658	-0.0064289	0.019572
1-Ethynyl-4-hexylbenzene	-0.010241	-0.002957	0.0048456	-0.0039618	-0.0032968	0.0059832	-0.0068365	0.0021934
Chlorotrifluoromethane	-0.010217	-0.021461	-0.0064991	-0.03474	-0.033783	-0.00059418	0.029355	0.0088049
Spermidine	-0.010209	-0.0080889	-0.0027446	-0.0069283	-0.0062742	0.018965	-0.0026205	0.0061939
2-Octanyl 6-aminohexanoate	-0.010113	-0.0051757	0.0023973	-0.007159	-0.0050591	0.010686	-0.0064764	-0.00046037
4-Aminobenzoic acid	-0.010084	0.00038473	0.0048827	0.02177	0.013226	0.0367	-0.039123	-0.017706
Asn-lys	-0.01008	0.00066532	-0.0011689	-0.0010458	0.0043171	0.00043468	0.015433	-0.0072878
N-Gluconyl ethanolamine phosphate	-0.010061	0.011801	-0.0021164	0.015577	0.0082946	0.022409	-0.023009	-0.010118
GW6600000	-0.010055	-0.0045782	0.0017101	-0.0055759	-0.0047938	0.0049251	-0.0069993	0.0039426
Ibuprofen	-0.010049	0.0035956	0.0056187	-0.0013679	0.0032102	0.00080009	0.0061715	-0.0050899
2-((6-Bromoquinazolin-4-yl)amino)ethanol	-0.010041	0.017796	-0.014878	-0.0024616	-0.0084421	-0.00031647	0.005764	-0.001279
RI2735000	-0.010033	0.0083966	0.01265	0.0025509	0.00024524	-0.003455	0.0099083	-0.012803
2-amino-4a,5,6,7-tetrahydro-4,1'-binaphthalene-1,3,3(4H)-tricarbonitrile	-0.0099724	0.0023635	0.0057945	-0.0026584	-0.00083133	-0.002484	0.0032998	0.0010477
NDA	-0.0099345	0.0045983	-0.0069295	-0.0064346	0.015213	-0.0035283	0.0062343	-0.015334
N-Boc-4-Piperidineethanol	-0.0099316	-0.0056	0.0022053	-0.0047249	-0.00136	0.0074154	-0.0033138	-0.0016092
Cysteine	-0.0099032	-0.0015619	-0.0066035	0.0081935	0.011044	-0.00014185	0.0011551	0.00632
Glycylglycyl-L-valine	-0.0098739	-0.00035581	-0.0031086	0.0036616	0.0056542	0.0015969	0.0012183	0.0085887
DMEAD	-0.0098531	0.019919	0.00064253	-0.024826	0.020727	-0.002542	0.011895	-0.0065498
Brassylic acid	-0.0098401	-0.0033679	0.0026564	-0.0047186	-0.0045161	0.0018187	-0.0091781	0.0064935
Benzylideneacetone	-0.0098386	-0.0017225	0.0079705	-0.0010014	-0.00099143	0.0075098	-0.0093033	0.0051208
4-Azido-N'-hydroxy-1,2,5-oxadiazole-3-carboximidamide	-0.0098344	-0.0068891	5.7352e-05	0.0014271	-0.0028033	0.0063122	0.0012614	0.0091367
1,2-Dihydropyridine	-0.0098034	0.030924	-0.013796	-0.0055318	-0.013466	0.024719	0.011402	0.01128
Butyl acrylate	-0.0097978	0.0064146	0.010034	-8.8466e-05	0.0021177	-0.0070881	0.0093678	-0.0061387
Anhydrovitamin A	-0.0097755	0.005995	0.0078953	0.0011196	0.0051783	-0.0016834	0.0069933	-0.0048555
N-(Methoxyacetyl)-L-valylglycine	-0.009719	0.024082	0.0026519	-0.021896	0.010852	-0.012904	0.016713	-0.010133
1-[2-Hydroxy-4-(tetrahydro-2H-pyran-2-yloxy)phenyl]-2-[4-(tetrahydro-2H-pyran-2-yloxy)phenyl]ethanone	-0.0096971	-0.0049678	0.00095212	-0.0059912	-0.0034184	0.016366	-0.0047731	0.00068028
Ethyl cinnamate	-0.0096793	-0.0045148	0.0011141	-0.0050425	-0.0027707	0.010351	-0.0050085	0.00033956
1,9-heptadecadien-4,6-diyn-3,8-diol	-0.009648	-0.0043471	0.0019092	-0.0072168	-0.0041831	0.013659	-0.0016462	-0.0026173
1-(4-Methyl-1-piperidinyl)-3-(6-methyl-1,2,3,4-tetrahydro-9H-carbazol-9-yl)-2-propanol	-0.0096334	-0.025223	0.0021931	-0.016434	-0.015035	0.033333	-0.043615	-0.016945
Ethyl 3-hydroxy-3-methylnonanoate	-0.0096323	-0.0023339	0.0075243	-0.00082807	-0.0021022	0.00709	-0.010935	0.005211
(2E)-4-Oxo-2-pentenoic acid	-0.0096282	-0.0031854	-0.0025012	-0.00055139	0.003423	0.0096915	0.0032244	-0.0021452
Laurylamine	-0.0096089	-0.013097	-0.00079625	-0.00086127	-0.0050366	-0.0008281	0.016781	0.0053118
4-(4-Methoxy-2-methylphenyl)-4-oxobutanoic acid	-0.0095579	0.004046	0.043977	0.042408	0.0079915	0.0059462	-0.057097	0.044767
1-[(Trimethylsilyl)ethynyl]piperidine	-0.0095548	-0.0020941	0.0052221	-0.0027145	-0.0023836	0.0072738	-0.0055484	0.0022173
2-Isobutoxynaphthalene	-0.0095523	-0.0031307	0.005402	-0.0022131	-0.0030113	0.0063712	-0.007926	0.0020011
Undecenal	-0.009549	-0.0033394	0.0038721	-0.0036931	-0.0029655	0.0082067	-0.0073347	0.0022938
5-(Methoxymethyl)-2-furoic acid	-0.0095409	-0.0026597	0.0063409	-0.0017049	-0.0030727	0.0053935	-0.010027	0.004686
Pyroglutamic acid	-0.0095405	0.17333	-0.031196	-0.24714	0.074675	-0.016679	-0.073563	0.023962
3-Oxo-C12-HSL	-0.00953	-0.0028036	0.0025269	-0.005537	-0.0028663	0.011931	-0.00071042	-0.0010217
3-Bromo-2-chloro-5-(chlorosulfonyl)benzoic acid	-0.0095026	-0.0053673	-0.0015477	-0.0045287	-0.0032533	-0.00090064	0.0025336	-0.0014434
Methyl N2-acetyl-L-lysinate	-0.0094912	0.027308	-0.0015906	-0.02689	0.01217	-0.023983	0.030622	-0.021342
Procyanidin A2	-0.0094696	-0.0027201	0.0067555	-0.0020321	-0.0022987	0.0074657	-0.0086173	0.00068866
C11 H25 N O7	-0.0094495	-0.0062943	-0.0060895	0.00221	0.0054574	0.007961	-5.746e-05	-0.0017006
4-Pentylphenylacetylene	-0.0094282	-0.023968	-0.00014364	-0.034571	-0.042395	0.029508	0.0075603	0.00014202
1-Undecyne	-0.009426	0.0031033	0.0077563	0.0015819	0.0024775	-0.0023262	-0.0022824	0.0015904
Butyldiglycol acetate	-0.009422	-0.001567	0.012006	0.0057521	-0.00051908	0.0077979	-0.01784	0.011114
Malondialdehyde	-0.0093972	-0.0010661	-0.0030178	0.0014157	0.0051379	0.0056854	0.0065815	0.00049202
4-N-Boc-2-hydroxymethylpiperazine	-0.0093734	0.031046	-0.0010946	-0.035777	0.017841	-0.023069	0.02932	-0.023295
Cyclohexane	-0.009369	0.0022357	0.0037109	-0.0049298	-0.0018808	-0.0039529	0.0096445	-0.0020481
Plumbagin	-0.0093615	-0.0015938	0.001507	-0.00072718	-0.0010098	0.0032462	-0.010649	0.012393
4,4-Dichloro-3-methyl-5-oxo-4,5-dihydro-1H-pyrazole-1-carboxamide	-0.0093471	-0.0051021	-0.0005537	-0.0041215	-0.0096803	-0.0042517	-0.0016555	0.0053836
Spiroxamine	-0.0093339	-0.0063842	0.0021103	-0.0058779	-0.0052011	0.014814	-0.0070836	0.00085031
DDAIP	-0.0093162	-0.0037863	0.0013959	-0.0043757	-0.0020681	0.0121	-0.0061322	0.0017359
Ethyl isothiocyanate	-0.0093134	-0.01318	-0.00095951	-0.0085654	-0.0066308	0.015462	-0.013955	-0.0085507
Stearoylethanolamide	-0.0093083	-0.0064459	0.00077607	-0.0051008	-0.0031345	0.017742	-0.010556	0.0015251
C31 H62 N3 O P S	-0.0093081	-0.0077612	-0.00482	-0.00097055	0.002583	-0.00078045	0.0031532	-0.01087
C6 H Br Cl2 O7 P2 S5	-0.0092976	-0.0051715	-0.002789	-0.0023403	-0.00094904	-0.0012217	0.002312	-0.0005666
NL3680000	-0.0092948	0.077918	-0.043065	0.0069172	0.097621	0.023022	-0.082909	0.022543
Asarone	-0.0092841	-0.0043306	0.0015882	-0.0049655	-0.0029583	0.0085784	-0.0061271	0.00030879
1-[4-(3-Chlorophenyl)-1-piperazinyl]-3-cyclohexyl-1-propanone	-0.0092738	0.0026293	0.0068345	0.0021623	0.003761	0.002381	-0.0029583	0.0011368
5-({[(2-Methoxy-2-oxoethyl)sulfonyl]amino}methyl)-2-furoic acid	-0.0092678	-0.0088489	-0.0079177	0.0052411	0.014596	-0.0069715	0.0057652	-0.0015754
2-Amino-1,3,4-octadecanetriol	-0.0092367	-0.052746	0.017345	-0.016273	0.044788	0.069237	0.11012	-0.033175
(3beta,9beta,18alpha)-N-Cyclohexyl-N-(cyclohexylcarbamoyl)-3-hydroxy-11-oxoolean-12-en-29-amide	-0.0092329	-0.0048394	-0.00053228	-0.0032087	-0.0012423	-0.0031805	-0.00061919	-0.004118
Lys-thr	-0.0092281	0.0036226	0.0040072	-0.0034438	0.0026196	-0.011982	0.016674	-0.012041
2-Oxo-1-(3-trifluoromethylphenyl)pyrrolidine-4-carboxylic acid	-0.009218	-0.0096156	-0.0063654	-0.00071408	0.003289	0.023775	-0.0043767	-0.0037136
N-Hexadecenylsuccinic anhydride	-0.0091938	-0.0061199	0.0038372	-0.0079071	-0.0056868	0.01573	-0.0042064	-0.0065432
1-(3,4-Dichlorophenyl)-3-(1,1-dioxidotetrahydro-3-thiophenyl)urea	-0.0091061	-0.010711	-0.0039027	-0.0062968	-0.0073054	0.0024003	-0.004247	0.0015088
2-Ethylhexyl (2-ethylhexyl)phosphonate	-0.0090948	0.007761	0.0059915	-0.0026333	0.0050774	-0.0031181	0.019158	-0.013019
Carnosine	-0.0090806	0.0181	0.0022154	-0.0030372	-0.0040414	-0.011468	0.01261	-0.019543
4-Methyl-1-piperazineethanol	-0.0090505	-0.015659	-0.030789	0.026748	0.029017	-0.061231	0.021532	-0.021852
MFCD00726649	-0.0090154	0.0024865	-0.0014708	-0.010114	-0.0074658	-0.011435	0.0024293	-0.0013227
4-(Heptyloxy)benzoic acid	-0.0090134	-0.0038685	0.0037412	-0.0031852	-0.0035063	0.0086107	-0.0092066	0.0045001
Ethyl 7-chloro-1-(2,4-difluorophenyl)-6-fluoro-4-oxo-1,4-dihydro-1,8-naphthyridine-3-carboxylate	-0.0090058	-0.010553	-0.0085126	0.014088	0.034328	-0.027857	0.013521	0.011684
Myreth-3	-0.0089787	-0.0043191	0.0090625	0.0031043	0.0033827	0.00935	-0.012345	0.0062547
Myristoyl sarcosine	-0.0089707	-0.0027658	0.0010822	-0.0031029	-0.00093518	0.010837	-0.0052813	0.0032795
2,5-Dichloro-4-methoxybenzenecarboximidohydrazide	-0.008965	-0.0044557	-0.0025623	-0.0014496	0.001854	0.0033653	0.0033888	-0.0052226
Phenylpropynal	-0.0089549	-0.007479	-0.0057086	0.00012185	0.0013352	0.0012412	-0.00077388	-1.3194e-05
Ureidopropionic acid	-0.0089346	-0.0023493	-0.0057524	0.0040165	0.006797	-0.0015175	0.007004	0.00086345
Ethyl 5-aminopentanoate	-0.008884	0.0080088	0.017072	-0.0081804	-0.039042	0.0038911	0.0021905	0.045718
2-[(5-Isopropyl-2-methylphenoxy)methyl]bicyclo[2.2.1]heptane	-0.0088601	0.0053739	0.0078674	-0.0040583	0.00064189	-0.005362	0.014571	-0.01116
alpha-(Bis(2-hydroxyethyl)amino)-4-nonyl-o-cresol	-0.0088397	0.003574	0.0052952	-0.0057166	-0.00067641	-0.0027448	0.013136	-0.0092989
Trans-decalin	-0.0088362	0.0057176	0.010952	0.0026496	0.0042127	-0.0053346	0.0033002	-0.0048721
C12 H25 N5 O4	-0.0087786	0.0049679	0.0041446	-0.0035978	0.0026658	-0.0079535	0.019561	-0.013542
MFCD00042652	-0.0087449	-0.0031607	0.0020719	-0.0049506	-0.0029521	0.0079003	-0.0044332	0.00059516
N-Hexadecyl-2-furamide	-0.008724	-0.016956	0.0018236	-0.020081	-0.022776	0.016129	-0.011896	-0.0039406
2-Amino-5-methyl-4-phenyl-3-thiophenecarbonitrile	-0.008711	-0.0046891	-0.00217	-0.0011424	0.00057292	0.0025677	-0.0019615	0.00036187
C H4 Cl3 O7 P3 S4	-0.008636	-0.0054266	-0.0014123	-0.0034651	-0.0026123	-0.0013649	-0.0010705	-0.00049038
OB1760000	-0.0086273	-0.0024505	0.0061742	-0.0013616	-0.0021165	0.0056213	-0.0081152	0.0040058
(4aS,5S,8aS)-4a-Methyl-5-[(2-methyl-2-propanyl)oxy]octahydro-2(1H)-naphthalenone	-0.0086248	0.0025621	0.0064117	0.0014562	7.7604e-06	-0.0051593	-0.0032315	0.0088617
D-Gluconic acid	-0.0086209	0.01399	-0.045834	-0.026869	0.032767	-0.080974	-2.1979e-05	0.009251
Leucamine	-0.0086128	-0.085052	-0.048302	0.047158	0.042657	-0.11931	-0.014547	-0.069916
C12E7	-0.0085982	-0.0013273	0.0053511	-0.0020827	-0.0020289	0.0055184	-0.0043067	0.001937
Butylphthalide	-0.0085958	-0.0033429	0.0021351	-0.0048149	-0.0033028	0.0049447	-0.0053325	0.00090888
2,3-Dihydroxypropyl 1-adamantanecarboxylate	-0.008592	-0.0010903	0.0017854	-0.003887	-0.00052988	0.0065428	0.0023545	-0.0026052
Acetophenone	-0.0085867	0.00887	-0.07792	-0.031451	0.10306	-0.15182	0.0091267	-0.026462
6-Cl-U	-0.0085782	-0.0039853	-0.0012612	-0.0062017	-0.0060545	-0.0092128	0.010107	-0.0015366
2-Chloro-4-formylphenyl 4-acetamidobenzenesulfonate	-0.0085724	-0.0038394	-0.0034868	0.00015747	0.0026964	0.0005829	0.0038016	-0.0021239
(5E,7E)-9,10-Secocholesta-5,7,10-trien-3-ol	-0.0085521	-0.011584	0.0031321	-0.018195	-0.023815	-0.005052	-0.0075045	0.0064673
Cyclopentadienone	-0.0085385	0.0076412	0.0027848	0.010311	-0.0081876	0.018093	-0.0074911	-0.00074869
Aceturic acid	-0.0085373	-0.0076879	-0.0065949	-0.0030375	-0.0047999	-0.0039785	0.0056249	0.0065869
3-Hexyl-7-hydroxy-4-methyl-2H-chromen-2-one	-0.0085135	0.00041638	0.0028032	-0.003751	0.00080911	0.0077421	0.0043419	-0.0052472
2-methylbutanal	-0.008492	-0.0021684	0.0057712	-0.00031965	-0.0015335	0.0096689	-0.008039	0.004587
(E,E)-alpha-Farnesene	-0.00849	-0.0061075	0.0057108	0.0048073	0.00068911	-0.004756	-0.011027	0.0025411
1-(1-Dodecyn-1-yl)-4-methylbenzene	-0.0084425	-0.0010375	0.0070575	-0.0067907	-0.0055895	-0.0018643	0.0017127	-0.0058803
VS1180000	-0.0084408	-0.0023524	0.00071164	-0.0043494	-0.0024731	0.0079072	0.00065651	0.002018
MFCD00026929	-0.0084242	-0.0017723	0.0085877	0.0027749	0.00022306	0.005165	-0.013766	0.0085246
eicosa-5,8,11,14-tetraenoic acid 1,3-dihydroxypropan-2-yl ester	-0.0084011	0.0074182	0.0079047	-0.0051312	0.0020168	-0.0095828	0.021419	-0.018326
1-(Ethylsulfonyl)-4-(propylsulfonyl)piperazine	-0.0083971	-0.0011194	-0.0015662	0.00070593	0.003897	0.0057487	-0.003435	-0.0019589
1-(2,5-Dichloro-3-thienyl)-3-butyn-1-one	-0.0083628	-0.00083824	0.00027767	0.018638	0.022825	-0.0084025	-0.020915	-0.007954
Ethyl (2E)-cyano[({[(2-methyl-2-propanyl)oxy]carbonyl}oxy)imino]acetate	-0.0083622	0.0057773	0.0055778	0.0011831	0.0055642	-0.0038092	0.0087324	-0.0023496
3-Chloro-2-fluoro-5-(trifluoromethyl)benzonitrile	-0.0083559	-0.018655	-0.0043987	-0.030235	-0.038589	0.0088532	0.019383	0.0073163
2-[(6-Bromo-1H-imidazo[4,5-b]pyridin-2-yl)sulfanyl]-N-(3,4-dichlorophenyl)acetamide	-0.0083363	-0.013273	0.0076157	-0.015104	-0.014348	0.019219	0.018845	-0.0039483
CZ4200000	-0.008304	-0.0014875	0.0012591	-0.00064324	-0.00089732	0.0031731	-0.0091771	0.010806
taleranol	-0.0082812	-0.00018513	0.0027683	-0.0031751	-0.0003569	0.0037351	-0.00037679	-0.00065713
2-{[4-Amino-5-(2,4-dichlorophenyl)-4H-1,2,4-triazol-3-yl]sulfanyl}-N-[3-(trifluoromethyl)phenyl]acetamide	-0.0082785	0.0066496	0.0017879	0.011543	0.010433	0.0056832	-0.020289	-0.01178
5-Indolol	-0.0082485	0.0026832	0.0066546	-0.0048215	0.00071464	-0.00014038	0.0095869	-0.014279
20-Amino-3,6,9,12,15,18-hexaoxaicosan-1-ol	-0.0082444	-0.0014754	-0.003105	0.001218	0.0046808	0.0019411	0.0073942	-0.0023154
Methyl 4-{2-[(methylsulfonyl)amino]-1,3-thiazol-4-yl}butanoate	-0.0082441	-0.0033889	-0.0021355	0.0029191	0.0070739	0.013364	-0.0074973	-0.00097669
MFCD00027343	-0.0082255	-0.0047798	0.0028151	-0.012348	-0.013102	0.0091182	0.0095881	-7.1108e-05
({N-[(2S)-2,6-Diammoniohexanoyl]-5-oxidanidyl-5-oxidanylidene-L-norvalyl}amino)acetate	-0.0082102	-0.000654	-0.00049472	-0.0018878	0.00053887	-0.00063997	0.0071164	-0.00067685
Gln-lys	-0.0082087	0.0033381	0.0031781	-0.0031552	0.0018454	-0.0072505	0.015102	-0.010446
(3alpha,5alpha,9xi,14xi,25R)-Spirostan-3-yl nonanoate	-0.0081658	0.0057437	0.0061177	-0.0040928	0.0025631	-0.0044692	0.015844	-0.013958
Tyrosine	-0.0081655	0.1899	-0.045266	-0.045549	-0.13132	0.071748	0.02778	-0.017247
TO0127900	-0.008138	-0.0033412	-0.0026065	-0.0037952	-0.0023167	0.0032053	0.0089458	0.0004745
5-({[N-(2-Hydroxyethyl)-N-methylglycyl]amino}methyl)-N-methyl-2-furamide	-0.0081315	0.0064329	-0.013635	0.021041	0.011754	-0.010088	0.002606	-0.004729
3,6-Dibromo-2-chloro-1-benzothiophene	-0.0081302	-0.0089668	0.0035674	-0.012557	0.0046669	-0.0078089	0.0086258	-0.0034275
Alantolactone	-0.0080828	-0.0035703	0.0017125	-0.004684	-0.0032023	0.0059448	-0.0050522	0.00061723
Dodecylethanol amide	-0.008079	-0.0083902	-0.0049045	0.0034706	0.00064771	-0.022403	-0.0087004	0.0031402
3,5-Ditert-butyl-4-hydroxybenzonitrile	-0.0080744	-0.0027414	0.0023886	-0.0048028	-0.0034446	0.0040415	-0.0045173	0.0010732
(4Z)-1a,5-Dimethyl-8-methylene-2,3,6,7,7a,8,10a,10b-octahydrooxireno[9,10]cyclodeca[1,2-b]furan-9(1aH)-one	-0.0080707	-0.001464	0.0029483	-0.0037639	-0.0016909	0.0075818	-0.00076805	-0.0007125
MFCD00075407	-0.0080682	-0.0016146	0.0050733	-0.00043272	-0.0012687	0.006202	-0.0074617	0.0046106
Dimethyl [(6,6-dimethylbicyclo[3.1.1]hept-2-en-2-yl)(hydroxy)methyl]phosphonate	-0.0080186	0.00063498	0.0053444	-0.003242	-0.0036325	-0.017707	-0.0056469	0.0030648
2-Methyl-4-[(triphenylphosphoranylidene)amino]aniline	-0.0080139	0.0053248	0.0059052	0.0044089	0.0066352	0.0026878	0.0025443	0.0018495
C29 H57 N5 O4	-0.0080019	-0.0073946	-0.0022858	-0.0043108	-0.0028427	-0.00079233	0.0023471	-0.0055459
2-Bromo-1-(2,3-dichloro-6-fluorophenyl)ethanone	-0.0079815	4.0254e-05	-0.007833	0.015199	-0.00319	-0.016006	-0.01234	0.0042319
Itaconic acid	-0.0079654	-0.0042581	-0.0025308	-0.0020906	-0.0017802	-0.013571	0.0056557	-0.0023947
beta-D-Mannopyranose	-0.0079551	0.0090938	0.00058476	-0.020589	0.040429	0.013953	-0.04002	-0.040958
1-N-Boc-4-azetidin-3-yl-piperazine	-0.0079544	0.0042404	0.0059807	-0.0067745	-0.0017726	-0.0083584	0.01716	-0.012873
Tretinoin	-0.0079528	-0.016781	0.0006364	-0.026931	-0.03196	0.021025	0.010536	-0.001308
Naphthalen-1-ethanol	-0.0079448	-0.0032572	0.0009798	-0.0037419	-0.0026363	0.003064	-0.0037552	0.001668
3-[(5-Fluoro-3-pyridinyl)methyl]-5-methyl-1,3,4-thiadiazol-2(3H)-one	-0.007943	0.022608	-0.0055605	0.0084047	-0.019297	-0.00069818	0.0081461	0.001803
3,4-Dihydroxy-2,5-selenophenedicarbonitrile	-0.0079239	-0.0070838	-0.00099662	-0.0077418	-0.0087737	-0.00087911	-0.0010089	0.004075
5-Bromo-N-(2-chloro-5-nitrophenyl)-2-iodobenzamide	-0.0079023	0.003194	-0.00012207	0.0026787	0.0079053	-0.0081541	0.012558	-0.0082068
Butylated hydroxytoluene	-0.0078964	0.0049304	0.010365	0.001738	0.0023886	-0.0069772	0.0025645	-0.0034368
4-{2-[Benzyl(methyl)amino]-1-hydroxyethyl}-1,2-phenylene bis(2,2-dimethylpropanoate)	-0.0078514	-0.0016948	0.0020584	-0.0035341	-0.0017645	0.0049607	-0.0032568	0.0015793
Cyclopropylmethyl beta-D-glucopyranoside	-0.0078423	-0.0025186	0.0087603	-0.0010452	-0.005041	0.0032727	-0.008292	0.0044668
{1-[(tert-butoxycarbonyl)amino]cyclobutyl}methyl tert-butyl carbonate	-0.0078422	0.0013821	0.0066017	0.0023151	0.0016586	0.0038257	-0.0041088	0.0041283
C H3 Cl3 N2 O2 P2 S3	-0.0078396	-0.0043057	0.00039136	-0.010088	-0.0090206	-0.0028769	0.012948	-0.0065078
MFCD00056293	-0.007829	-0.0049171	0.0042024	-0.0017684	0.0016508	0.018325	-0.01008	-0.0060872
N-(2,4-Difluorophenyl)-3-(1,1-dioxido-3-oxo-1,2-benzothiazol-2(3H)-yl)propanamide	-0.007826	0.0043355	0.0028999	0.0079239	-0.0099283	0.005778	0.0069295	0.0020274
TBHQ	-0.0078134	0.0043396	0.0059479	0.0010235	0.0029705	-0.00058966	0.004819	-0.0034253
Hydroprene	-0.0078035	0.00553	0.007146	-0.0019342	0.0022895	-0.0048658	0.011877	-0.0090754
C11 H32 N9 P	-0.0077864	-0.00535	-0.0051455	-0.00068321	0.00057648	0.00086921	0.0052929	-0.00018334
MFCD01829135	-0.007775	0.0034071	0.0088584	0.0041213	0.0015083	-0.0032459	-0.0034393	0.007451
Furaneol	-0.0077607	-0.0027071	0.0016002	-0.0036149	-0.0017699	0.0053815	-0.0040831	0.00017195
NSC 622050	-0.0077551	-0.0011811	0.0056318	-0.0020076	-0.0026489	0.0018016	-0.0049336	0.0022499
C3 H Cl O5 S4	-0.0077537	-0.002612	0.00048433	-0.00075831	0.0011316	-0.0018343	-0.0044879	-0.001112
2-Amino-2-(6-octyl-1,2,3,4-tetrahydro-2-naphthalenyl)-1,3-propanediol	-0.0077482	-0.012439	0.0021616	-0.011782	-0.014909	0.0076533	-0.018383	0.0029262
Desogestrel	-0.0077436	0.0057129	0.0068688	0.0011533	0.0045192	-0.0028847	0.0073858	-0.0046548
Ethyl (2E)-3-(3,4,5-trimethoxyphenyl)acrylate	-0.007723	-0.00012317	0.0040352	-0.0022195	-0.00022809	0.0019854	-0.0021586	-0.0012418
3,10,13-Trioxa-6-azaheptadecane-1,8-diol	-0.0077085	-0.0029836	0.0006251	-0.0028822	-0.0016452	0.0034621	-0.0037576	0.0019026
1-Ethynyl-4-(trans-4-pentylcyclohexyl)benzene	-0.0076826	-0.023334	-0.00065627	-0.033673	-0.04176	0.028608	0.0083627	0.00022281
6-Chloro-N-(5-chloro-2,1,3-benzothiadiazol-4-yl)-3-pyridazinecarboxamide	-0.0076787	0.01408	-0.011369	-0.0014786	-0.0074522	-0.00049728	0.008843	5.9111e-06
4-oxo-Proline	-0.0076784	0.078276	-0.058244	0.051512	-0.044408	0.0065694	0.029295	0.0074743
Betulinicaldehyde	-0.007661	-0.0016563	0.0042031	-0.0039695	-0.00070908	0.0012705	-0.0052661	-0.0065978
2,3,6-Trihydroxy-4-methylcyclohexyl 2-hydroxy-6-methylbenzoate	-0.0076576	-0.002704	0.0021626	-0.0065694	-0.0043057	0.0072784	0.0013894	-0.0028562
Thiomorpholine	-0.0076186	0.029831	-0.018729	0.016632	-0.014523	0.0085165	0.0071028	-0.020515
Bisphenol A	-0.0075647	-0.0021258	0.0061244	0.0005845	-0.0020682	0.0044559	-0.010831	0.0068891
4-(1-Amino-2-methylpropyl)-1,6-heptadien-4-ol	-0.0075609	-0.00043765	0.0036644	-0.002456	-0.00026736	0.0032526	-0.00011028	-0.0027861
Phenethyl tosylate	-0.0075496	-0.00491	0.0035399	-0.00019829	0.0051504	-0.005156	0.0059189	-0.0098504
Huperzine A	-0.0075474	0.0036639	0.0029072	-0.00050844	0.0057977	0.007512	0.0081107	-0.0078112
MFCD01862913	-0.0075026	0.0034125	0.0057157	-0.0050232	-0.0011846	-0.00366	0.0124	-0.0088809
Di-n-Amyl phthalate	-0.0074938	-0.0014268	0.0024835	-0.0030277	-0.0013349	0.002392	-0.0044258	0.00088759
Boc-5-phenyl-D-beta-norvaline	-0.0074835	0.00066615	0.0039023	-0.00036177	-3.5924e-05	0.0012391	-0.0028684	0.0045667
1,3-Propane sultone	-0.0074822	-0.0022174	0.0015355	-0.0029961	-0.0024005	0.0031319	-0.005641	0.0047542
Geranyl isovalerate	-0.0074784	0.0053172	0.0092623	0.00028106	0.0025583	-0.0073414	0.0064211	-0.0073346
C24 H49 N4 O P S	-0.0074734	-0.0049065	-0.0030653	-0.0028805	-0.0022345	-0.0055698	0.0058067	-0.0021097
Methyl 3-oxo-5-[3-(2-pyridinyl)-5-sulfanyl-4H-1,2,4-triazol-4-yl]-3,5-dihydro-2H-pyrazolo[4,3-c]pyridine-7-carboxylate	-0.0074575	-0.012676	-0.002879	-0.010797	-0.011784	0.020943	-0.0075651	0.0020684
(E,E)-2,4-Heptadienal	-0.0074461	0.0047545	0.0078517	-0.0034849	-0.0080241	0.00047049	0.0042633	0.0014374
9,10-dihydrojasmonic acid	-0.0074356	-0.004097	0.00052833	-0.0033658	-0.001872	0.0052092	-0.0051439	-0.00029152
4-Nonanoylmorpholine	-0.0074322	-0.0078657	-0.00072704	-9.5394e-05	-0.0015648	-0.0048668	-0.016574	0.0071041
2-Acetonyl-5-methyl-1,3,4-oxadiazole	-0.0074322	2.9944e-05	-0.010962	0.0023612	0.0064773	-0.038871	0.055589	0.010937
(3alpha,12alpha,25S)-3-{[(3S)-3-Hydroxy-5-methoxy-3-methyl-5-oxopentanoyl]oxy}-12-methoxy-24-methylenelanosta-7,9(11)-dien-26-oic acid	-0.0074288	-0.0002245	0.0032887	-0.0031147	-0.00044322	0.0010407	-0.0015275	-0.0024603
4-[(4,4-Dimethyl-2,6-dioxocyclohexyl)(2-hydroxy-4,4-dimethyl-6-oxo-1-cyclohexen-1-yl)methyl]-2-methoxyphenyl acetate	-0.0073991	-0.0019413	0.0011158	-0.0026563	6.3023e-05	0.010729	-0.0028414	8.4245e-05
2-Methylnaphthalene	-0.0073972	-0.0056957	0.0017767	-0.010469	-0.012983	-0.0028959	0.0010747	0.0019218
Vanillin	-0.0073688	-0.0013837	0.0085679	0.0034221	-0.00051409	0.0044032	-0.012744	0.0094425
4-Hexadecylmorpholine	-0.0073596	-0.0044397	0.0085591	-0.0027558	-0.0046776	0.0046597	-0.011547	-0.0033305
2-(4-Nonylphenoxy)ethanol	-0.0073594	-0.0034036	0.0012511	-0.0043697	-0.0023891	0.010075	-0.0040633	-0.00012284
Tetrahydro-2H-pyran-2-ylmethyl 2-phenylpentanoate	-0.0073589	0.0028735	0.006202	-0.00076366	0.0019807	0.0052872	0.0027099	-0.0054634
1-Butyl-4-[(4-ethoxyphenyl)ethynyl]benzene	-0.0073403	-0.0019568	0.0022442	-0.0037597	-0.0024355	0.003076	-0.0040808	0.0013644
C14E5	-0.0073131	-0.00059374	0.0058143	-0.00038074	-0.001125	0.004916	-0.0038039	0.0026665
3-Chloro-4-(methoxycarbonyl)phenylboronic acid	-0.0073106	-0.003678	-0.0038432	0.0035105	0.004257	-0.0040532	-0.0042181	0.0037464
4-N-Octylstyrene	-0.0073	0.0059052	0.0080884	-0.00071904	0.0024123	-0.0053486	0.011858	-0.008513
N,N-Diethyl-4-(2-phenyl-1H-imidazo[4,5-b]quinoxalin-1-yl)aniline	-0.007295	-0.0020663	0.00021798	-0.0023495	-0.00025162	0.011926	-0.0024103	0.0030537
Sedanolide	-0.0072856	0.0029719	0.0043651	-0.0012302	1.7025e-05	-0.0055415	0.0069215	-0.0025109
2,2-Dimethyl-1-[3-(methylsulfonyl)propyl]cyclopentanol	-0.00727	-0.0019058	0.0022492	-0.0018297	-0.0021314	0.0037158	-0.00653	0.0054058
N-Decyl-4-hydroxynonanamide	-0.0072503	-0.0027611	0.00097618	-0.0029944	-0.0015227	0.0085253	-0.0052348	0.0027434
5,5',6,6'-Tetramethyl-3,3'-di-tert-butyl-1,1'-biphenyl-2,2'-diol	-0.0072334	0.0055984	-0.0038748	0.0034351	0.0072559	-0.00029386	0.0071568	-0.0016431
2-Methyl-9H-beta-carbolin-2-ium	-0.0072314	-0.017145	0.0018378	-0.012041	-0.014556	0.012664	-0.032109	-0.0017589
Histidylglycine	-0.0072022	0.016946	-0.0082287	-0.033316	0.030814	-0.015745	0.0059772	-0.014054
E-2-Benzylidenecyclohexanone	-0.0071968	-0.0036412	0.0026026	-0.0034524	-0.0045481	0.0047973	-0.0092271	0.0033912
3-Amino-3-(3,5-dichloro-4-pyridinyl)propanamide	-0.0071634	0.0056672	-0.011498	0.0091447	-0.0089451	0.0029047	0.005367	-0.0020369
C19 H50 N9 O P	-0.0071581	0.00666	0.0056603	-0.010713	0.0035648	-0.0014388	0.0054266	-0.0039971
Ureidosuccinic acid	-0.0071424	-0.0013731	0.0001411	-0.00040454	0.0047398	0.019193	-0.0017303	-0.0039816
(6E,8E,12E,14E)-6,8,12,14-Hexadecatetraen-10-ynoic acid	-0.0071345	-0.0049685	0.00088868	-0.0050981	-0.0033232	0.012227	-0.0061393	-0.00088654
Lactide	-0.0071205	0.00017421	0.00017432	-0.0057083	0.01662	0.0093996	-0.0096336	-0.014946
GV9100000	-0.0071023	0.0034226	0.0061158	-0.0089321	-0.012157	0.0034646	0.0078142	0.0017841
12-HHTrE	-0.0071021	-0.0015976	0.0021737	-0.0010665	-0.00039103	0.0035258	-0.0078555	0.0048032
3-Hydroxysuberic acid	-0.0070822	-0.0080902	0.00013067	-0.011011	-0.0089097	0.016114	0.0021148	-0.0080714
[1-(2-Chloro-6-fluorobenzyl)-2-pyrrolidinyl]methanol	-0.0070541	-0.007068	-0.0047029	0.00060624	0.0002847	0.0042526	-0.0077011	0.0056016
9-Decynoic acid	-0.0070537	0.0028842	0.0076726	0.0030642	0.0015111	-0.0048028	-0.0051497	0.0046388
2-Tridecanone	-0.0070497	0.0038934	0.004886	-0.002853	0.00076421	-0.0070062	0.0076143	-0.0056285
5,7-Dinitro-1,2,3-benzothiadiazol-4-amine	-0.0069697	-0.00013914	-0.0091531	-0.0023692	-0.014553	0.0058448	-0.011038	-0.012417
tert-Butyl hydrazodiformate	-0.0069683	0.028556	-0.0039831	-0.034684	0.016635	-0.024702	0.026145	-0.027077
N6,N6,N6-Trimethyl-L-lysine	-0.0069574	0.025842	-0.019522	-0.0055056	0.011114	-0.0090963	0.0057895	0.0084896
1-nonanoic acid	-0.006953	-0.00062212	0.0054145	-0.00011897	-0.0015197	0.002324	-0.006667	0.0044703
Tris(methylthio)borane	-0.0069368	-0.0043928	0.0019033	-0.0063496	-0.0057326	0.0052818	-0.0048596	0.00012593
Lupenone	-0.0068655	-0.0042018	0.0016712	-0.0025195	-0.0015855	0.013509	-0.0078472	0.0013279
N,N'-Dinitroso-1H-1,2,4-triazole-3,5-diamine	-0.006864	-0.0023395	-0.0041249	0.011201	-0.0089758	0.0012174	0.007942	0.0039073
2-phytyl-1,4-dihydroxynaphthalene	-0.0068451	-0.004118	0.0022411	-0.0055676	-0.002818	0.0091143	-0.0044274	-0.0059813
Brefeldin A	-0.0068068	-0.0027903	0.0002896	-0.0032332	-0.0030833	0.011726	0.0005595	0.0025628
1,3-Adamantanediacetic acid	-0.006798	-0.0016272	0.0042908	-0.00031364	-0.0026189	0.0074799	-0.0096106	0.0036248
C2 H2 Cl2 O6 P2 S4	-0.0067913	-0.0035415	0.0017694	-0.012325	0.00041851	-0.0051468	0.0059048	-0.0055245
C36 H66 N2 O2	-0.0067426	0.0042877	0.0063876	-0.001917	0.0019216	-0.0050448	0.0083465	-0.0090329
MFCD00160134	-0.0067367	0.0057808	0.0012041	0.0032277	0.0045489	-0.0086112	0.0060834	-0.0054988
(2-Chloro-6-fluorophenyl)(dimethylamino)acetonitrile	-0.0067038	-0.004446	-0.0027886	-0.0055838	-0.0074972	0.0044233	0.0078861	-0.0022975
3-Ethyl-o-xylene	-0.0066957	0.00074848	0.0081362	0.020709	0.022216	-0.020947	0.016382	0.0069191
Eglumetad	-0.0066782	-0.00021909	-0.0030556	0.015912	0.020971	0.049479	-0.050439	-0.032529
Eucalyptol	-0.0066737	0.0046886	0.0077729	-0.0013629	0.0017583	-0.0061558	0.0080613	-0.0057757
7-Amino-7-cycloheptylheptanoic acid	-0.0066462	-0.0046654	0.0017339	-0.0053649	-0.0061137	0.00065859	-0.0083339	0.0035104
Myristyl nicotinate	-0.0066273	0.0048416	0.0057126	-0.00048068	0.0028839	-0.0037312	0.0085478	-0.0059089
Clostebol acetate	-0.006597	0.0015851	0.0067398	0.0026223	0.0022214	0.0031362	-0.0032507	0.0013077
2,4,5-Tricyclohexylphenol	-0.0065885	0.0030781	0.006059	-0.0019826	0.00066564	-0.0031335	0.0061655	-0.0064303
Hydroxyprogesterone	-0.0065863	-0.0086586	0.0023032	-0.011555	-0.010577	0.015896	-0.0012342	-0.0087778
1-[(2-Methoxyethyl)amino]-3-(octyloxy)-2-propanol	-0.0065661	-0.049649	0.011392	0.038155	0.055123	0.03966	0.070542	0.068422
Diethyl 3-Hydroxyglutarate	-0.0065517	-0.00046983	0.010036	0.0021636	-0.0029776	0.0014232	-0.0070785	0.0058058
N-2-Ethylhexyl bicycloheptenedicarboximide	-0.0065476	-0.0049139	0.0013257	-0.0048102	-0.002123	0.01299	-0.0065491	-0.0047545
YD4593000	-0.0065405	0.0051594	0.0077136	0.0014926	0.0036615	-0.0038517	0.0060659	-0.0053714
N-Octanoylmorpholine	-0.0065404	-0.0038654	0.0024133	-0.0047266	-0.0051601	-0.00049483	-0.0091214	0.0029038
2-(4-Ethylphenyl)-3-thioxohexahydro-1H-pyrrolo[1,2-c]imidazol-1-one	-0.0065403	-0.0082355	0.0016466	-0.00062301	-0.0074302	0.014616	0.0031482	-0.0098633
3-Hydroxy-L-proline	-0.0065195	0.0062093	-0.0080184	-0.0034072	0.010048	-0.0062726	0.00022608	0.0094054
Methyl D-galactopyranosiduronic acid	-0.006502	-0.0074865	-0.0020218	-0.0076172	-0.0070781	0.0057959	0.0033948	-0.0041413
2-bornene	-0.0065008	0.0055833	0.006043	-0.00094504	0.0074476	-0.01368	-0.00021169	0.00031308
Pentchlorofluorobenzene	-0.0064885	-0.0033086	0.0012468	-0.012715	0.002865	-0.0020399	0.0074888	-0.00056001
Pseudouridine	-0.0064844	0.014895	0.001248	0.014479	-0.014505	0.020507	0.001457	0.0050685
Trimethyl 4-(2-methoxy-2-oxoethyl)tetrahydro-2H-[1,2]oxazolo[2,3-b][1,2]oxazole-2,3,5-tricarboxylate	-0.0064707	-0.0020433	-0.001699	0.001564	0.00093143	-0.012032	-0.0022505	0.0049625
2-(2-Thienylmethylene)-2,3-dihydro-1H-pyrrolizin-1-one	-0.0064556	0.013001	-0.0091799	0.012839	-0.0072053	0.0051333	0.0086132	-0.0077338
Ethyl 5-(2-bromoethyl)-1-[(4-methylphenyl)sulfonyl]prolinate	-0.0064331	0.0072641	-0.007701	0.0015961	0.0014161	0.0020383	-0.0045202	-0.012265
Deoxyuridine	-0.0064124	0.0089875	0.010246	0.003739	0.0093827	0.0068793	0.0045858	0.0108
6,6,6-Trifluoro-5-(methylamino)norleucine	-0.0063681	0.0012468	-0.0036493	0.0031642	-0.013866	0.01331	-0.0014417	0.006261
C2 H5 Cl P2 S3	-0.0063675	0.010705	-0.002687	-0.013056	0.00047814	-0.0024041	-0.00030866	-0.016347
1-Bromo-1,2-difluoro-1,4-pentadiene	-0.0063439	0.0020456	-0.0051067	0.0091074	0.012758	0.015329	0.00043901	0.0096882
ACPC	-0.006262	0.064146	-0.079509	0.011904	-0.041269	0.065612	-0.050592	-0.025888
Dibromo-o-xylene	-0.006232	0.022919	-0.015181	0.011016	0.023869	-0.042713	0.015199	-0.0073544
Palmitic Acid	-0.0062059	0.0023261	0.0098573	0.0022522	0.00061045	-0.0045975	-0.002521	-0.0021621
Fenclozic acid	-0.0061996	-0.0038389	-0.0029799	0.0059435	-0.013121	-0.0015577	-0.001534	-0.00064797
Phenothiazine-5-oxide	-0.0061938	-0.00036423	-0.009458	0.0045339	-0.0024702	-0.0066476	0.01272	-0.0061185
C14-Carnitine	-0.0061932	0.0055337	0.0057114	-0.0039976	0.0015624	-0.0066897	0.015899	-0.013629
5-(4-Amino-1,2,5-oxadiazol-3-yl)-1H-tetrazol-1-ol	-0.0061839	-0.0011972	-0.0096169	0.0063746	-0.0016859	-0.0054432	0.01016	-6.7718e-05
[(Dibromomethyl)sulfonyl]ethane	-0.0061441	-0.0055393	0.0026476	-0.01268	-0.0015212	-0.0059635	0.001967	-0.0030086
TB9605000	-0.0061327	-0.00093349	0.0058238	0.00055646	-0.0014988	0.0017301	-0.0072408	0.0042708
2-(3-Azetidinyl)-2-fluoro-N-(1,2,3,4-thiatriazol-5-yl)acetamide	-0.0061055	-0.007922	-0.0089498	0.0057555	0.005873	-0.014313	-0.00066885	-0.0029845
Gly-Lys	-0.0060694	0.015569	0.0025743	-0.016508	0.019929	-0.012147	0.004313	-0.0023395
MFCD00025556	-0.0060562	0.025709	0.0013157	-0.027164	0.026542	-0.012184	0.0082277	0.0076565
Oleanolic acid	-0.0060306	-0.0040756	0.0027525	-0.0032443	-0.0031771	0.0096614	-0.006831	4.0529e-05
2-(4-Fluorophenyl)-4-quinolinecarboxylic acid	-0.0060227	0.013553	-0.0013931	0.012593	-0.0085018	0.012599	0.0046007	-0.012888
MFCD01100690	-0.0060185	-0.0076051	0.0034172	-0.0038263	-0.0067294	0.011272	-0.015632	0.0043165
ethylestrenol	-0.0060086	-0.0053126	0.0033989	-0.0058752	-0.0053771	0.011435	-0.0042256	-0.0048798
3-Oxochol-4-en-24-oic acid	-0.0059911	0.016019	-0.0052861	-0.0012773	0.0037454	-0.0066916	0.0042839	-0.0090109
N'-Cyclopropyl-4-fluoro-N-(3-methyl-1-phenyl-1H-pyrazol-5-yl)benzenecarboximidamide	-0.0059846	-0.0088347	0.0026706	-0.011245	0.0084045	-0.016862	-0.010717	0.015882
Lauric acid	-0.0059722	0.0036429	0.0065151	-0.00058502	0.0014535	-0.0033768	0.0060958	-0.0057063
3,3'-(dodecylimino)bispropane-1,2-diol	-0.0059375	-0.022195	-0.0046511	0.0052479	0.015385	-0.0023645	0.064583	-0.02416
Tetraalanine	-0.0059055	0.0094917	0.0036009	-0.011406	0.00093789	-0.0038049	0.0098722	-0.01125
2,4,6-Tris(chloromethyl)-1,3,5-triazine	-0.0058986	0.0066744	-0.0028993	0.0082623	-0.013649	0.0047455	0.015507	-0.0016543
2-Phenyl-3-(3-thienyl)propanoic acid	-0.0058908	-0.0044998	-0.0040129	-0.0013155	-5.5294e-05	-0.0061003	0.0080459	-0.0054225
4,4'-Dibromobenzophenone	-0.0058768	0.0080567	-0.0013764	-0.00066488	0.0065551	-0.010637	0.011212	-0.0072943
Decanoic acid	-0.0058597	0.0040074	0.0060288	-0.0013653	0.0011616	-0.004424	0.0084025	-0.0067226
1,3,5-Norcaratriene	-0.0058213	0.017232	0.015018	-0.0048139	0.012674	-0.02391	0.010438	-0.012646
Gly-Arg	-0.0058167	0.033122	-0.00044227	-0.053987	0.027352	-0.023242	0.0072729	0.0034921
Bis(2-methyl-2-propanyl) (3R,4R)-3,4-pyrrolidinediylbiscarbamate	-0.0057787	0.013896	0.0013504	-0.0095335	0.0059582	-0.0020938	0.012768	-0.0087977
Indole	-0.0057501	0.017293	0.015662	-0.020428	0.015583	0.020995	-0.0009674	-0.00086294
Gly-l-pro	-0.0057382	-0.0010628	-0.022509	-0.053796	0.048354	-0.066051	0.043372	-0.00080459
Ophiobolin B	-0.0057331	0.0047265	0.0052553	-0.0039358	0.001316	-0.0054954	0.01414	-0.013188
3,4,5-Trichloro-2(5H)-furanone	-0.0057238	-0.006514	-0.00031573	-0.0039682	-0.0026848	0.0071557	-0.00761	-0.0040248
N'-[(2-Chloro-5-nitrophenyl)methylene]-2,2-diphenylacetohydrazide	-0.0057091	-0.0079597	-0.0017744	-0.0062529	-0.0064259	0.011976	-0.0051904	0.00077009
1-(5-Bromo-2-furyl)-2,2-difluoroethanol	-0.0057058	-0.028389	0.03166	-0.055758	-0.064631	-0.029226	-0.017508	0.021774
C6 H Cl2 P3	-0.0057023	0.0006033	-0.0030009	-0.0067991	-0.014609	-0.0083933	0.017069	-0.0021144
5,6-Dihydrothymidine	-0.0057009	0.00095896	-0.0056951	-0.0024011	-0.0072222	-0.0020642	0.020772	-0.0032573
Gonan-3-ol	-0.005621	0.00417	0.0049369	-0.0009979	0.0022869	-0.0030006	0.0084781	-0.0064659
Gitogenin	-0.0055958	-0.006534	0.0018855	-0.0086099	-0.0062598	0.011247	-0.0031607	-0.009939
Bis-(3,4-dimethyl-phenyl)-amine	-0.005589	-0.0036279	0.0022661	-0.0024855	-0.0050001	-0.0068357	-0.015009	0.0089074
1-[(3-Nitro-1H-1,2,4-triazol-5-yl)methyl]-5-phenyl-1H-tetrazole	-0.0055867	-0.0052288	0.0095061	0.01295	-0.035726	0.025477	-0.00092605	-0.014965
tert-butyl 4-carbamoylpiperidine-1-carboxylate	-0.0055721	0.028658	-0.0027719	-0.06277	0.035559	-0.038675	0.030843	-0.011617
4-Benzyl-3-thiophenecarboxylic acid	-0.0055379	-0.0045067	-0.0033517	-0.0034614	-0.00449	-0.0029992	0.0057262	0.0031048
Glutamine	-0.0055345	0.18942	-0.043215	-0.34567	0.17897	-0.012085	-0.092242	0.069023
MFCD00031522	-0.0055007	-0.0071453	-0.0049563	-0.0028767	-0.0036941	-0.0020501	0.0030511	0.00014926
N-(2-Thienylsulfonyl)threonine	-0.0054599	-0.0086531	-0.019824	0.019359	0.021069	-0.038413	0.012576	-0.012057
Glu-Glu	-0.005437	0.0058835	0.0026722	-0.0085156	-0.010689	-0.0071144	0.0049542	-0.0041806
Tetrahydroisoquinoline-3-carboxylic acid	-0.0054236	-0.0046354	-0.0044915	-0.0019029	-0.0027248	-0.004332	0.0063447	0.0024951
6-Bromospiro[chromene-2,1'-cyclohexan]-4(3H)-one	-0.0053854	-0.0045455	-0.0044132	0.0013375	0.00030424	-0.010753	0.00019203	0.0027728
Cyclohexylamine	-0.0053333	-0.015016	0.0014867	0.033241	0.056194	0.0091358	-0.016735	-0.00061566
Trimethadione	-0.005306	-0.0030313	-0.0010355	0.0054591	0.0051499	0.025303	-0.014759	-0.018206
3'-Aminoacetophenone	-0.0052581	0.066799	-0.012778	-0.011291	-0.045931	0.025988	0.0067983	-0.011399
NH2-C2-NH-Boc	-0.0052214	0.018867	-0.0093807	-0.0064059	0.002065	-0.0038412	0.0022338	0.013017
1,4-Pentadiyn-1-ylbenzene	-0.0051736	-0.0027004	0.0086635	-0.010157	-0.01106	-0.0049116	-0.0077608	-0.00096551
2-(Bromomethyl)-1,1-dichlorobutane	-0.0051715	0.0097588	-4.1885e-05	0.0042875	0.0088835	-0.0097133	0.010568	-0.0088326
MFCD00015270	-0.0051667	-0.0058027	-0.0098357	0.014875	0.0079989	0.016009	0.023439	0.011295
N-Acetyl-L-aspartic acid	-0.0051415	-0.023381	-0.015593	-0.016735	-0.019934	-0.055918	0.035464	0.001718
2-(5-Bromo-2-thienyl)-3-chloroquinoxaline	-0.0051405	-0.0084155	-0.0019206	-0.0099533	-0.012703	0.001415	0.0019702	0.0025225
N-(2-Benzylphenyl)acetamide	-0.0051354	-0.0078514	0.0031284	-0.0045297	-0.006352	0.013324	-0.019773	-0.0036543
(2S,4R)-2-(trifluoromethyl)-1,3-thiazolidine-4-carboxylic acid	-0.0051329	-0.0024895	-0.0067276	0.0076503	0.0092685	-0.017922	0.0054846	-0.0046432
5-Chloro-2-hydroxy-3-iodobenzoic acid	-0.0051288	-0.0023081	-0.00060693	-0.017103	-0.01186	-0.0068574	0.0011004	0.010691
3,3,3-trifluoropropyltrichlorosilane	-0.0051147	-0.007089	-0.0043471	-0.0083909	-0.0061967	0.0030386	0.013215	-0.00076829
2-Benzyl-3-thioxo-hexahydro-pyrrolo[1,2-c]imidazol-1-one	-0.005108	-0.00032588	-0.0073288	0.0090664	-0.0073719	0.0027708	-0.005847	0.0017827
(2-Thioxo-5H-[1,3]dithiolo[4,5-b][1,4]dithiepin-6(7H)-ylidene)malononitrile	-0.0050978	-0.0072548	0.0019098	-0.0066877	-0.013816	-0.003721	0.0032696	0.0013195
2-Sulfosuccinic acid	-0.0050972	-0.007319	-0.0010107	-0.0087857	-0.009309	0.005016	0.0018771	-0.0028301
Thymine	-0.0050666	0.023709	-0.0016893	0.023602	-0.0050627	0.023797	0.020632	0.010472
N-(4-Iodophenyl)-3-oxo-3H-benzo[f]chromene-2-carboxamide	-0.0050506	-0.0060165	0.00083594	0.0012821	0.0018487	-0.012636	-0.0092856	0.0075209
Geranylacetone	-0.0050312	0.00046942	0.0052325	0.0051569	0.0015592	0.005266	-0.004819	0.0087482
4,6-Dichloro-5-iodo-2-propylpyrimidine	-0.0049939	0.0028522	0.0017951	0.011284	0.00087235	-0.012085	0.0029784	-0.0036739
DDC	-0.0049252	0.0004403	0.013679	0.011388	0.0015393	0.002689	-0.018384	0.013541
C4 H2 N2 O P2 S	-0.0048743	-0.0096434	-0.0025611	-0.014853	-0.018689	0.0017224	0.010823	0.0018979
Leu-Leu	-0.0048551	0.022333	0.0012726	-0.012131	0.0087163	-0.013519	0.012558	-0.021847
N,N'-{Iminobis[2-(1-aziridinyl)-2,1-ethanediyl]}ditetradecanamide	-0.0048231	0.0023565	0.0051986	-0.0060033	0.010418	-0.014994	-0.011353	-0.0094386
C10 H32 N9 O P	-0.0047959	-0.0075286	-0.0089163	0.0059365	0.0057949	-0.014105	-0.00040601	-0.0031018
Riboflavin	-0.0047513	-0.0025659	0.0019574	0.00051283	-0.0030437	0.011918	-0.0058244	-0.0085942
12-HSA	-0.0047374	0.0053703	0.012235	0.0085766	0.0045597	-0.0039969	-0.0028008	0.0026217
Pyridoxamine	-0.0047142	0.00022023	-0.0050795	-0.010748	-0.026804	0.0092642	0.0052989	-0.016169
C36 H64 O6	-0.0046885	0.0038254	0.0042048	-0.0035448	0.00046149	-0.004987	0.012153	-0.010078
Selsun	-0.0046835	-0.0098191	0.0060839	-0.0055094	-0.013099	-0.019049	-0.0077777	0.0043166
1,4-Dibenzoylpiperazine	-0.0046833	0.0043428	0.0044816	-0.0023318	0.0016673	-0.0044171	0.011531	-0.0095567
Val-his	-0.0046763	0.019482	0.00084969	-0.022812	0.012206	-0.012743	0.012455	-0.011953
4-Amino-2-methyl-5-phosphooxymethylpyrimidine	-0.0046737	0.00071684	0.00021449	-0.0045436	0.01077	-0.0019863	0.00010897	-0.018108
3-Chloro-5-methoxy-1,2,4-triazolidine	-0.0046724	-0.0076078	0.0049545	0.010798	-0.016086	0.010863	0.0047058	-0.0082113
2-(2,2-Dimethyl-4-phenyltetrahydro-2H-pyran-4-yl)-N-(2-fluorobenzyl)ethanamine	-0.0046708	0.0029393	-0.0021445	0.0085723	0.0018663	0.0027254	-0.010266	0.016816
2-[(1,2-Dihydro-5H-tetrazol-5-ylidenehydrazono)methyl]-4-nitrophenol	-0.0046451	0.014251	-0.0010665	0.0035311	-0.021511	0.013964	0.012654	-0.0070995
Triethanolamine	-0.0046405	-0.016788	-0.0036702	0.00077241	-0.033175	0.023526	0.025118	0.013372
Dibenzylaminoethanol	-0.0046168	-0.009272	0.0016547	-0.005339	-0.0078559	0.001904	-0.02302	0.0031436
Etretinate	-0.0045976	-0.0087866	0.0016223	-0.0063324	-0.0078714	0.0054092	-0.017448	6.5984e-05
N-Octadecylpropanamide	-0.0045901	-0.0071134	0.0019101	-0.0035057	-0.0051777	0.008634	-0.015477	0.0019863
Tabtoxinine-delta-lactam	-0.0045893	-0.0038666	-0.0096245	-0.0081708	-0.0042507	-0.015371	0.0028383	0.0020948
(Carbamimidamidomethyl)phosphonic acid	-0.0045727	0.016062	-0.0076001	-0.0018275	0.0033124	-0.0043576	0.0027411	0.00043163
UCM707	-0.0045391	-0.0085227	0.0016762	-0.0043296	-0.00657	0.0010814	-0.02297	0.0031868
Tridemorph	-0.0045287	-0.0070908	0.0013125	-0.0066564	-0.0075831	0.0046781	-0.011102	-0.00048849
4-(Trifluoromethyl)-4,5-dihydro-1,3-oxazol-2-amine	-0.0045008	0.0087147	-0.0045571	-0.0062426	0.0095324	-0.018164	-0.026161	0.011238
O-(Trifluoromethyl)homoserine	-0.0043976	-0.0091195	-0.0041328	0.0014577	-0.0052741	-0.0088785	-0.021151	0.0080207
3-(1-Boc-4-piperidyl)-1-propanol	-0.0043741	-0.0026054	0.0032785	-0.0014341	-0.0072095	-0.0010175	-0.015608	0.0063524
MFCD00135810	-0.0043696	0.0093937	-0.00158	0.017888	0.031086	0.027387	-0.0060414	-0.00069458
4-Nitrophenyl butyrate	-0.0043277	0.00059544	-0.016396	0.023051	-0.011992	-0.01792	-0.013165	-0.027484
Chrysanthemic acid	-0.0041477	0.0018561	0.0075411	0.0079934	0.0037193	0.0014089	-0.010451	0.0087003
Lysinoalanine, (S,R)-	-0.0041473	0.0016926	0.0053719	-0.0044751	0.0017192	-0.0075219	0.01055	-0.0095664
5-Chlorothianaphthene-3-acetonitrile	-0.0041317	-0.0099832	0.0010057	0.0079914	-0.015602	-0.0011341	-0.009752	-0.00049223
Imidazole-2-methanol, 1-methyl-	-0.0041017	0.067263	-0.034236	0.012548	-0.049683	0.029192	-0.018411	0.0046032
Dimethyl 4-(4,4,5,5-tetramethyl-1,3,2-dioxaborolan-2-yl)-2,6-pyridinedicarboxylate	-0.0040992	0.0050239	0.007444	0.0025857	0.0031076	-0.0041564	0.00638	-0.0042414
Dithiodicaprolactam	-0.0040951	0.0076572	0.0092478	-0.0025219	0.006524	-0.0066981	0.0074868	-0.0045739
Gibberellin A12 aldehyde	-0.0040338	-0.0057191	0.00081337	-0.014139	-0.017291	0.0055138	0.0135	0.0014184
1-Acetylpiperidin-4-amine	-0.0039946	0.020046	-0.010559	-0.015188	0.0047857	-0.010881	0.0063861	-0.0080643
2,5-Dichloro-N-(3-imidazol-1-yl-propyl)-4-methoxy-benzenesulfonamide	-0.0038016	-0.0029988	-0.00090916	0.0011617	-0.0052109	0.0068934	-0.0038238	-0.01318
Pyridoxal	-0.0037956	2.2692e-06	0.00048378	0.00083924	0.011358	0.019977	-0.021968	-0.0074519
1-(4-Nitrophenyl)-5-(trifluoromethyl)-1H-pyrazole-4-carboxylic acid	-0.0037179	-0.0058858	-0.0032689	-0.016843	-0.016321	0.01789	-0.0090957	-0.015581
Butane sultone	-0.0036618	-0.0089182	0.001155	-0.012471	-0.013883	0.0088563	-0.0014723	-0.00056078
1-(3-Amino-1H-1,2,4-triazol-5-yl)-3-(3-methyl-1,1-dioxidotetrahydrothiophen-3-yl)thiourea	-0.0035934	0.0017926	0.0052601	0.0082979	0.0063508	0.013646	-0.0015785	0.011645
(1Z,5Z)-1,5-Cyclooctadiene	-0.0035576	-0.0044415	0.023389	0.0067743	0.023529	-0.00029797	-0.0078279	-0.021145
4-O-beta-D-Glucopyranosyl-D-ribitol	-0.0035438	0.0068671	-0.0016813	-0.013727	0.0079533	0.0037206	-0.0047168	0.0017715
Gly-asn	-0.0035262	0.012412	-0.0064075	-0.025716	0.015983	-0.012234	0.0021869	0.0027559
Pyroglutamamide	-0.0035116	0.013799	-0.0025891	-0.025923	0.013005	0.00069861	-0.0058957	0.003301
Allantoic acid	-0.0034839	0.019795	-0.0099009	0.0054416	-0.010901	0.0041905	-0.0031318	-0.014987
2-Chloro-N-(3-methylcyclohexyl)-N-(methylsulfonyl)acetamide	-0.0034586	0.0097433	-0.0074832	0.0034534	0.00076521	0.0073529	-6.0993e-05	-0.012645
Phenylglyoxal	-0.0034281	-0.0042546	-0.0049425	0.011716	0.00097309	-0.01382	-0.0022775	-0.019608
Phenylacetylene	-0.0034145	0.043219	-0.029707	-0.0047838	-0.0051267	0.003626	-0.0082088	-0.0063049
MFCD00154488	-0.0033975	0.0010274	0.0043247	0.003975	0.01078	-0.0023073	-0.010264	-0.01242
Ethyl 3-oxoglutarate	-0.0033874	-0.00073633	0.0078148	-4.4027e-05	-0.001487	0.0051362	-0.0065259	0.00629
7-Nitro-N-[1-(2H-tetrazol-5-yl)ethyl]-2,1,3-benzoxadiazol-4-amine	-0.0033832	-0.0024768	0.0032958	-0.015454	-0.0056326	0.0063109	0.0071978	-0.0075334
Ethamivan	-0.0033778	0.0060871	0.0098752	-0.0059091	-0.0088135	-0.0070198	0.030089	0.0035044
1,3-Propanedisulfonyl chloride	-0.0033776	-0.0025418	-0.001145	-0.0018648	0.0012611	-0.0094255	0.021932	0.0018682
1-({2-[(2,4-Dinitrophenyl)amino]ethyl}amino)-2-propanol	-0.003316	0.011652	-0.0013275	-0.013807	0.014077	-0.0096371	0.0043611	-0.0028467
Levonorgestrel	-0.003293	-0.0086692	-0.00030606	-0.011321	-0.011932	0.012844	-0.00011922	-0.0047598
4-[2-(4-Morpholinylmethyl)-2-nitrobutyl]morpholine	-0.0032764	0.017146	-0.003743	-0.016091	0.0086717	0.0013187	0.002824	0.0028221
MFCD06738327	-0.0032675	0.034216	0.018084	0.011031	0.089321	0.15077	-0.22533	-0.0183
UO7513000	-0.0032285	-0.015227	0.0014837	-0.0093008	-0.0096996	-0.0017603	-0.010812	-0.0032357
MFCD00154335	-0.0032149	-0.00013436	0.0038266	0.019689	0.01653	-0.0052671	-0.0048802	-0.0042197
MFCD00299989	-0.0032013	0.0048466	-0.017082	0.011019	-0.0072354	-0.001436	0.0058085	-0.0069077
5-(Hydroxymethyl)uridine	-0.003179	0.0065698	0.010367	-0.00062632	0.0017528	-0.0038379	0.0033055	0.00092993
5-Methylcytosine	-0.0031581	-0.007504	-0.0064161	0.003696	0.0059149	-0.0031618	-0.0021356	-0.011519
(2,4-Dibromo-1,3-thiazol-5-yl)acetonitrile	-0.0029696	-0.0056383	-0.00034097	-0.0019205	-0.0056902	-0.005127	0.018504	-0.005353
Iberverin	-0.0029403	-0.0073621	0.00062197	-0.0051601	-0.0054698	0.0078104	-0.01254	-0.0029988
(2S)-2-(2,3-Dichloro-5-fluorophenyl)pyrrolidine	-0.002902	-0.0003485	-0.010645	0.0090516	-0.02576	0.017718	0.0051999	-0.0052971
1-(3,5-Dinitro-1H-1,2,4-triazol-1-yl)acetone	-0.0028271	0.0011788	6.9283e-05	0.019635	-0.012395	-0.0001885	0.0045486	-0.012665
Diphenyl sulfone	-0.002791	-0.0072885	-0.0065636	-0.0020942	-0.000306	-0.021591	-0.0099817	-0.0029355
Ser-gln	-0.0027367	0.024518	0.00027363	-0.026061	-0.01367	-0.0045955	0.012033	-0.011962
Orotic acid	-0.0027277	0.015142	0.0010939	0.033296	-0.017902	0.019731	0.014842	0.011831
Threose, D-	-0.0027257	-0.011734	-0.00066648	-0.012874	-0.00011478	0.030484	-0.02746	-0.02273
1-Methyl-2-(1-pentyn-1-yl)benzene	-0.0027217	0.0027156	0.016563	0.015414	0.0035693	0.0036612	-0.019507	0.01484
{[4-(Ethoxycarbonyl)phenyl]carbamoyl}phosphoramidic acid	-0.0026371	0.0082794	-0.0069248	-0.0011708	0.0037746	-0.0012018	-0.0024282	-0.0033824
Aspartic acid	-0.0026309	0.055811	-0.0093384	-0.012607	-0.034387	0.033052	0.0022256	-0.01391
Methyl 4-[(2-ethoxy-2-oxoethyl){[(2-methyl-2-propanyl)oxy]carbonyl}amino]butanoate	-0.0026122	-0.0033604	-0.0072339	0.0066132	0.0075173	-0.013063	0.0052018	-0.0047769
UE0050000	-0.0026062	0.0084639	0.0044724	-0.022484	0.023035	0.0095526	-0.0049622	-0.0079318
1-(5,6,7,8-Tetrahydro[1,2,4]triazolo[1,5-a]pyridin-6-yl)-3-[3-(2-thienyl)-1,2,4-thiadiazol-5-yl]urea	-0.0025918	0.013472	-0.0028316	0.0069239	0.014504	0.01388	-0.011969	0.017799
THI	-0.0025797	0.0074478	-0.0072531	-0.040326	0.010942	-0.01197	0.027	0.0017489
N-(2-Furylmethyl)-N-(4-methylpentyl)-4,6-di(4-morpholinyl)-1,3,5-triazin-2-amine	-0.0025716	0.021525	-0.00692	-0.0095625	0.0064522	-0.0058766	-0.0076376	0.0016514
1,3,2-Dioxathiolane 2,2-dioxide	-0.0025583	-0.001541	-0.005092	0.009316	-0.025561	-0.0014039	0.015877	0.0068102
2-(2-Furyl)-N-[1-methyl-5-(trifluoromethyl)-1H-pyrazol-3-yl]acetamide	-0.0024982	0.011085	-0.0035013	0.0055058	0.0021188	0.0039555	-0.0049152	0.0011429
(Hydroxyethyl)methacrylate	-0.0024721	0.0082239	-0.0025876	0.043731	-0.04193	0.0092189	0.012753	0.01393
3,5-Bis-(4-tert-butyl-benzylidene)-1-ethyl-piperidin-4-one	-0.002399	0.0046117	0.0042415	0.0097511	0.008006	0.0065461	-0.001683	0.0080446
AMPD	-0.0023742	-0.0094278	-0.0048734	-0.0053391	-0.0082652	0.01111	0.023221	0.0028801
[Amino(3-thienyl)methyl]phosphinic acid	-0.0023614	0.05733	-0.0074153	-0.021577	-0.035343	0.023799	0.0089049	-0.020265
Picolinic acid	-0.0023577	0.048226	-0.0012196	-0.053284	0.015432	-0.041198	0.032059	-0.0065026
N8-Acetylspermidine	-0.002343	0.028022	-0.0093361	-0.042932	0.018585	-0.034677	-0.00045007	0.051446
2-Amino-6-({[2,3,4-trihydroxy-5-(hydroxymethyl)tetrahydro-2-furanyl]methyl}amino)hexanoic acid (non-preferred name)	-0.0023208	0.00043073	-0.0075856	1.087e-05	-0.0076616	-0.01298	0.0064211	-0.012734
11-Nor-9-carboxy-thc	-0.002214	-0.01007	0.00025028	-0.011839	-0.014831	0.013691	-0.00095744	-0.0026417
5-Bromo-4-cyano-2-fluorobenzenesulfonamide	-0.0021874	-0.0043798	0.0027299	-0.0038411	-0.0042576	-0.0036878	0.0015487	-0.001785
[(4-Bromophenyl)sulfanyl](difluoro)acetic acid	-0.0021689	-0.017204	0.0064039	-0.00916	-0.0055886	-0.0016568	0.0011249	0.0065929
C H N6 O4 P S2	-0.0021538	-0.015829	0.00043242	-0.011532	-0.010224	0.0061927	0.006311	0.0035473
4-methyl-5-(2-phosphonooxyethyl)thiazole	-0.0021265	0.017633	-0.00023131	-0.010322	-0.0028091	0.0062182	0.0048924	-0.0026296
2'-Deoxy-5'-inosinic acid	-0.0020857	-0.0090736	0.0023003	0.013529	0.00069224	0.007118	-0.012504	0.0075291
2,2'-{[(4-Acetamidophenyl)sulfonyl]imino}diacetic acid	-0.0019876	-0.0090304	0.0025549	0.013845	0.0009078	0.007047	-0.012742	0.0076904
(2S)-3-Hydroxy-2-({[(3S,4S,5R)-2,3,4-trihydroxy-5-(hydroxymethyl)tetrahydro-2-furanyl]methyl}amino)propanoic acid (non-preferred name)	-0.0019786	-0.013007	7.7316e-05	-0.011903	0.00027904	0.029748	-0.027262	-0.021322
N-[2-(Butyl{[1-(3-methylbenzyl)-1H-pyrrol-2-yl]methyl}amino)-2-oxoethyl]-4-methoxy-N-(3-methylbutyl)benzamide	-0.001886	-0.0071454	-0.0053365	0.0020748	-0.010237	0.018344	0.0063721	0.01344
3,6,9-Trioxa-12-azaoctadecan-1-ol	-0.0018581	-0.013263	-0.0015177	-0.0013255	-0.0027429	0.013441	0.013446	-0.002539
1-Cyclopropyl-N-(di-4-morpholinylphosphoryl)-2,5-dimethyl-1H-pyrrole-3-carboxamide	-0.0017421	0.0012694	0.0086905	0.0085891	0.002214	0.0012413	-0.010441	0.0081594
Bis(2-butoxyethyl) adipate	-0.0017328	-0.0018433	-0.0012203	-0.0023775	-0.0042583	-0.010082	0.022328	0.0071704
gamma-Glu-gln	-0.0016494	0.011261	0.0014308	-0.011805	0.010903	0.0098487	0.010978	-0.0010285
N-Ethyl-N,2,4,6-tetranitroaniline	-0.0015476	-0.0064238	0.0021971	-0.0013928	-0.005356	-0.0053231	-0.019399	0.0069499
N-[5-(1,2-Dihydroxyethyl)-3-furyl]acetamide	-0.0015328	0.00456	-0.0034368	0.0028697	-0.0029478	0.023445	-0.029604	-0.016273
3-Azidotetrahydrofuran	-0.0015033	0.0098455	-0.0098888	0.025057	-0.023885	-0.0058157	0.006594	-0.011039
alpha-Ketoglutaric acid	-0.0014679	-0.0017808	-0.0049086	0.021561	-0.019044	-0.010484	0.019797	0.0082086
Allyl 2-{2-[4-(benzyloxy)-3-methoxyphenyl]-4-hydroxy-3-[(7-methoxy-1-benzofuran-2-yl)carbonyl]-5-oxo-2,5-dihydro-1H-pyrrol-1-yl}-4-methyl-1,3-thiazole-5-carboxylate	-0.0014551	-0.0010965	-0.0048775	-0.001067	0.00037302	0.012226	0.012398	-0.007646
MFCD00436044	-0.0014195	-0.011763	0.0043334	0.0063638	0.010161	-0.012661	-0.005393	0.0041096
Nojirimycin	-0.0014024	0.0049908	-0.0018526	0.012647	-0.017718	0.017793	0.017919	0.014603
Asn-gly-gly	-0.0013791	0.0087619	-0.004821	-0.0098188	0.0019714	0.0012361	-0.0014049	-0.00092441
(4R,5R)-2,7,8-Trioxa-1-phosphabicyclo[3.2.1]octan-4-ol 1-sulfide	-0.0013437	-0.022469	0.001531	-0.01438	-0.00078466	0.0088999	-0.019229	-0.019596
N-({[Ethoxy(methyl)phosphorothioyl]sulfanyl}acetyl)alanine	-0.0013038	0.0093755	0.00019122	-0.0081762	-0.021625	-0.0029964	-0.0011974	-0.0093539
Methallylamine	-0.0012623	0.018729	-0.16068	0.073361	0.065843	-0.044815	0.012753	-0.07508
(14E)-3-Ethyl-7-hydroxy-2,8,10,12,16-pentamethyl-5,13-dioxo-4,17-dioxabicyclo[14.1.0]heptadec-14-en-9-yl 3,4,6-trideoxy-3-(dimethylamino)hexopyranoside	-0.0012591	-0.0096776	-0.0025737	-0.0099716	-0.027094	0.015945	-0.0031998	-0.0065326
2-Methoxyethyl 4-(3,4-difluorophenyl)-2-methyl-5-oxo-1,4,5,6,7,8-hexahydro-3-quinolinecarboxylate	-0.0012297	0.0078057	-0.0032526	-0.012229	0.0093207	-0.0074667	-0.0022919	0.0029331
4-Chloro-6,7-dimethoxyquinazoline	-0.0010931	0.0054927	0.0099604	0.0033302	-0.0011713	0.0098706	-0.014356	0.0034848
Difluoromalonic acid	-0.0010874	-0.0023076	-0.0069222	0.0033263	-0.0012713	-0.020518	0.0064529	-0.0062151
Methyl 8-methyl-4-oxo-6-phenyl-3,4-dihydro-2H,6H-pyrimido[2,1-b][1,3]thiazine-7-carboxylate	-0.0010418	0.0011447	-0.0073336	0.010564	-0.0068346	0.0026732	-0.0013484	-0.0021508
1-(2,2-Diethoxyethyl)-3,5-dimethyl-4-nitro-1H-pyrazole	-0.00097728	0.012011	-0.003562	-0.013666	0.0069938	-0.0063939	-0.0032384	0.0017677
Dihydroorotate	-0.00096086	0.0089479	-0.0012205	0.0083953	-0.011035	0.010224	0.0013052	-0.0035119
1-(2-Chloro-4-fluorobenzyl)-3-azetidinecarboxylic acid	-0.00095177	0.021474	-0.0074912	0.011855	-0.008425	0.027133	-0.0056837	0.0022349
epsilon-(gamma-Glutamyl)-lysine	-0.00093849	0.0056301	-0.013663	0.0027906	-0.020162	0.0019305	0.0049239	0.0010186
C3 H O7 P3 S	-0.00090315	-0.0022203	0.0077124	-0.0039254	-0.0055925	-0.0044337	-0.0069502	0.0018262
C31 H67 N4 O9 P	-0.00088784	0.0076512	-0.0079557	0.0064708	0.00019955	0.0022815	0.0053702	-0.0031576
5-{[7-(2-Hydroxyethyl)-3-methyl-2,6-dioxo-2,3,6,7-tetrahydro-1H-purin-8-yl]hydrazono}-2,4,6(1H,3H,5H)-pyrimidinetrione	-0.00087447	0.0035476	-0.0077344	-0.0036755	0.0086182	-0.015822	-0.00437	0.0010558
MFCD06208235	-0.00082613	0.0019003	0.0066261	0.015026	-0.013543	-0.021334	0.031201	0.023609
Methyl glycerate	-0.00077786	0.0057754	0.0026317	-0.0068604	0.016123	0.0090568	-0.017606	-0.023032
2-[(2-Bromophenyl)amino]-2-oxoethyl 1-adamantanecarboxylate	-0.00069207	-0.0056854	0.0054735	0.0045078	-0.0094627	0.010798	0.002033	-0.0051141
Molybdenite	-0.00063726	0.0039327	-0.015329	-0.01252	0.00098794	0.0095591	-0.0096851	-0.02161
Hydrogen bromide	-0.00061473	0.00029076	0.001234	-0.0010021	-0.010618	0.0028712	0.022004	0.01997
Dihydrothymine	-0.00057561	0.029857	-0.025602	0.02468	-0.031388	-0.007362	-0.026938	0.039336
Benzophenone	-0.00055975	0.0044029	0.022055	0.025567	0.0060354	-0.0015319	-0.02733	0.024556
2-[(9E)-9-Octadecenoylamino]hexanedioic acid	-0.00049947	0.029579	-0.017188	0.0073376	-0.012467	0.0061076	-0.008134	-0.015747
2-Isopropoxy-N-(2-sulfamoylethyl)ethanesulfonamide	-0.00044882	0.0027696	0.0023729	0.0017556	0.0035912	0.01008	0.013527	-0.030922
2-[(4,5-Dichloro-1H-imidazol-1-yl)methyl]-1,3-thiazole-4-carbohydrazide	-0.00039122	0.0037923	-0.006837	0.00081813	-0.020126	0.0071571	0.0030742	-0.0042182
4-[Chloro(dimethyl)silyl]-2-methylbutanenitrile	-0.00036794	0.026372	-0.015233	0.027615	0.005815	0.027071	0.034163	-0.025694
Allantoin	-0.0003076	0.010115	-0.0093222	-0.015574	0.0093441	-0.0075898	-0.010498	0.012558
N-(Dimethylcarbamoyl)glycine	-0.00023702	0.0054324	-0.005412	-0.007824	-0.0010437	-0.0045977	0.0021969	-0.010365
3-[2-(Difluoromethyl)-1H-pyrrolo[2,3-b]pyridin-1-yl]-N-(1-ethyl-3-piperidinyl)propanamide	-0.00019595	0.035663	-0.018313	0.0028803	-0.013273	0.022689	-0.013475	0.013757
6-Nitro-2-{[(1-phenyl-1H-tetrazol-5-yl)sulfanyl]methyl}-1H-benzimidazole	-0.00017093	-0.0069918	0.0019402	0.0015398	0.01014	0.0081553	-0.02391	-0.0035354
Perchloric acid	2.2882e-05	7.2353e-05	0.0030403	-0.015535	-0.014584	0.0019516	0.0094672	-0.01555
Gly-thr	9.0569e-05	0.020315	0.005542	-0.0092906	-0.023077	-0.017832	0.0049108	-0.019705
2-Bromo-4-[chloro(2,4-dichlorophenyl)methyl]-1-fluorobenzene	9.2073e-05	-0.010637	0.0030074	-0.0056225	-0.0065202	0.0010167	-0.0054112	0.0092367
(3aS,4S,5S,7aS)-7-Bromo-5-fluoro-2,2-dimethyl-3a,4,5,7a-tetrahydro-1,3-benzodioxol-4-ol	0.00014036	0.034501	-0.018041	-0.0084299	-0.0010485	-0.01763	-0.02417	0.019094
4-Hydrazino-2,6,6-trimethyl-5,8-dihydro-6H-pyrano[4',3':4,5]thieno[2,3-d]pyrimidine	0.00016679	0.014431	0.0019955	-0.0046403	-0.021506	0.0062988	-0.0075195	-0.0081948
Leu-pro	0.00018168	0.022289	-0.020723	-0.0037573	-0.0032837	-0.0091189	-0.0058152	-0.0076824
Dimedone	0.00018539	-0.0050144	0.0034627	0.0037963	-0.0025383	0.012965	0.013548	0.018825
2,2'-(Hexadecylimino)diethanol	0.00019233	-0.013068	0.0034678	-0.0064123	-0.0090754	0.001479	0.041946	0.004724
Hydroxymethylfurfural	0.0001963	0.007058	0.0024958	-0.01269	0.014251	0.0055026	-0.0054219	-0.0031863
2-Methyl-2-propanyl {(2S)-1-[4-({(2S)-1-[(4-methoxybenzyl)amino]-3-methyl-1-oxo-2-butanyl}carbamoyl)-1-piperidinyl]-1-oxo-3-phenyl-2-propanyl}carbamate	0.00029193	-0.0084734	0.0011668	-0.0057207	-0.015024	0.014288	-0.0005446	-0.012836
Ethyl acetate	0.00031889	0.010072	0.00013317	-0.0068721	-0.01283	-0.0020796	-0.0020836	0.011041
4-[({4-Methoxy-3-[methyl(methylsulfonyl)amino]phenyl}sulfonyl)amino]butanoic acid	0.00038968	0.010374	-0.020936	-0.053564	0.02535	-0.010421	-0.010596	0.00932
Ethyl N-[(13E,15R)-15-hydroxy-1,9-dioxoprost-13-en-1-yl]glycinate	0.00045087	0.0032391	-0.0084048	0.0064875	0.0010597	-0.0083467	-0.0031284	-0.0067952
Oxazolidinone	0.00047379	0.069037	-0.02994	-0.010393	-0.02604	0.010851	-0.036689	-0.010371
Benzothiazolone	0.00051478	-0.0018247	-0.0091725	0.0019162	0.01491	-0.013992	0.0037746	0.00084255
3-Chloro-3-(chlorosulfanyl)-2-butanone	0.0005209	-0.0062832	-0.0022658	-0.0051824	-0.0044385	0.0015081	0.013053	0.0040886
Diethyl formamidomalonate	0.00055776	0.0064289	-0.0035498	-0.011218	0.009334	0.022882	-0.037719	-0.0115
Cytidine	0.00055994	0.012548	-0.00012574	-0.021812	0.0031968	-0.0056676	0.0045593	-0.0030819
(2Z)-3-(4-Bromo-5-chloro-2-thienyl)-2-fluoroacrylic acid	0.00057898	0.0004902	0.0018925	0.0035382	-0.0038387	-0.00053071	0.016758	0.016796
3-(Nonyloxy)-1-propanamine	0.00058269	-0.0087291	-0.0010503	0.0082184	-0.0043511	-0.0032554	0.024124	0.01288
esaprazole	0.00058816	-0.0029101	0.0064487	0.0025843	-0.004251	-0.0016408	0.017728	-0.0021553
Diethylpyrocarbonate	0.00064256	0.0076445	0.001307	-0.0073988	0.012671	0.0090918	-0.019113	-0.020485
3-(Hydroxyacetyl)indole	0.00068324	0.0087848	-0.0043426	0.0053542	-0.010518	0.0056169	-0.0099798	-0.014905
N-(2,6-Diisopropylphenyl)-2-ethylhexanamide	0.00068328	0.0085486	0.00074349	0.014467	-0.0007272	-0.005264	-0.022883	0.020004
2-{[(4-Phenyl-4H-1,2,4-triazol-3-yl)sulfanyl]methyl}imidazo[1,2-a]pyridine	0.00074437	0.0018708	0.0031821	0.017234	-0.002124	0.0040541	-0.018348	0.006519
(4-Bromo-benzylidene)-[2-(2-bromo-phenyl)-benzooxazol-5-yl]-amine	0.00077703	-0.027979	-0.0032316	-0.011368	-0.0064045	0.0024962	-0.0030253	0.0062386
2-(2-Bromo-4-fluorobenzyl)-4,5-dichloro-3(2H)-pyridazinone	0.00083243	-0.010367	0.0041215	-0.00098528	-0.0067874	-0.00087227	0.00093475	0.0059201
3,5,6-trichloro-N-(4-methylphenyl)-4-[(trifluoromethyl)thio]pyridin-2-amine	0.00083957	-0.03199	-0.0013945	-0.003786	-0.0059802	0.0042006	-0.0075588	0.0099719
N,N-Dicyclohexyl-2-[(1-phenyl-1H-tetrazol-5-yl)sulfanyl]acetamide	0.0008889	0.0058516	-0.0067336	-0.00032455	0.01001	0.0023669	-0.0041091	-0.0015417
MFCD06201018	0.00092039	0.0077157	0.0054165	0.0074805	-0.023106	0.002088	0.069882	0.0543
N'-[(3-Bromo-4-hydroxy-5-methoxyphenyl)methylene]-2-(2,4-dibromo-6-isopropyl-3-methylphenoxy)acetohydrazide	0.0010401	-0.017251	-0.00035104	-0.00087963	-0.0023842	-0.0021339	-0.0010242	0.0054588
D-gamma-Glu-Gly	0.0010946	0.023175	-0.0079528	-0.007686	0.010866	0.026746	-0.0053654	0.0019128
Putrescine	0.0011053	0.0017291	-0.011571	0.0029699	-0.032698	-0.0083266	0.046262	0.015061
C7 H2 O S2	0.0011459	0.0023519	0.00092116	-0.010681	-0.0068203	0.0031849	-5.8836e-05	-0.0034377
4-[4-(Dimethylamino)-6-hydrazino-1,3,5-triazin-2-yl]-2-piperazinone	0.0012001	-0.005496	-0.0010391	-0.0029289	-0.012831	0.01991	0.0041271	-0.0056322
Nitroethene	0.001208	0.010039	-0.022715	-0.0031217	-0.0034966	0.017921	-0.035154	0.015651
Ethyl 2-{3-[(4,6-dioxo-1,3-diphenyl-2-thioxotetrahydro-5(2H)-pyrimidinylidene)methyl]-2,5-dimethyl-1H-pyrrol-1-yl}-4,5,6,7-tetrahydro-1-benzothiophene-3-carboxylate	0.0012633	0.0021163	-0.00062822	0.0045924	0.00094523	-0.003937	-0.020498	-0.0050076
N-(1H-Indol-6-yl)tetrazolo[1,5-a]pyridine-6-carboxamide	0.0013351	0.0015634	0.0051002	0.0070914	0.0021406	-0.00078306	-0.0056769	0.0055598
N-(Nitroacetyl)leucine	0.0013559	0.0058803	-0.0081116	-0.010089	0.0078	-0.014302	-0.0033038	0.0022966
C30 H59 N O P2	0.001388	-0.0099434	0.0086813	-0.00111	0.0011293	0.0087838	0.02811	0.0063968
Gly-Glu	0.00144	0.035651	-0.0060253	-0.01023	0.01208	-0.012157	0.011566	-0.010972
N-[2-(2,2-Dimethyl-4-morpholinyl)ethyl]-1-propanesulfonamide	0.0014762	0.0017393	0.0057182	0.007953	0.0024014	-0.0008808	-0.0063685	0.006237
3-(7'-methylthio)heptylmalic acid	0.0015003	0.001766	0.0057848	0.0080415	0.0024308	-0.00089063	-0.0064426	0.0063136
Hydroxycaproic acid	0.001573	-0.0026269	-0.006263	0.036478	-0.015665	-0.022556	0.019845	0.017134
4-(1-Dodecyl-1H-benzimidazol-2-yl)-1-(4-methoxyphenyl)-2-pyrrolidinone	0.0015967	-0.010482	-0.0027072	-0.011669	-0.014354	0.012918	0.0073529	0.019844
(2E)-2-Nonene-4,6,8-triyn-1-ol	0.001681	0.026737	-0.013228	-0.0062224	-0.00036863	0.00521	-0.0018489	-0.0066225
Timonacic	0.0016892	0.0066423	-0.008665	0.03544	0.01198	-0.0038086	0.022564	0.030818
3,4-O-Isopropylidene-D-mannitol	0.0017279	0.0020517	0.0067142	0.0093485	0.0027974	-0.0010338	-0.0074962	0.0073191
S-3,6,9,12-Tetraoxapentadec-14-yn-1-yl ethanethioate	0.0017639	0.002585	0.0052919	0.0088461	-0.00036458	-0.0007013	-0.0070426	0.0041374
2-(Aminooxy)phenol	0.0017656	0.0042061	0.00047573	0.0091793	0.0092045	0.015358	-0.019238	-0.010763
tert-Butyl 2,7-diazaspiro[4.4]nonane-2-carboxylate	0.0018081	-0.022817	-0.0036488	-0.021562	0.050288	0.0060439	-0.0080669	-0.014636
2,6-Dichlorodiphenylamine	0.0018719	-0.007751	0.0055753	0.0081654	0.008655	-8.0948e-05	0.0086347	0.0065081
4-Hydroxy-1-(methoxyacetyl)proline	0.0018887	0.01729	-0.0013734	-0.024071	0.016449	0.0044267	-0.024186	0.0040144
N-(2-Furylmethyl)-3-(2-oxo-1,3-benzothiazol-3(2H)-yl)propanamide	0.0018937	0.025363	-0.0075834	-0.0064932	-0.017303	0.015832	-0.0012522	-0.0086172
1,1-dimethoxytrimethylamine	0.0019084	0.00071121	-0.0013034	0.021923	-0.0122	0.0041576	0.012893	0.046381
1-((((2,5-Dioxopyrrolidin-1-yl)oxy)carbonyl)oxy)ethyl isobutyrate	0.0019151	-0.00014992	-0.0032387	0.0066294	0.020449	0.021165	-0.0088262	0.00087059
3-(4-Chlorophenyl)-2-phenyl-2,3-dihydro-4(1H)-quinazolinone	0.0020745	0.0039712	-0.0070027	-0.03468	0.0080703	-0.0037269	-0.0038972	-0.0018959
MFCD02329221	0.00208	0.014432	-0.013012	-0.034358	0.011194	0.0035504	-0.01839	-0.013094
Glycylglycylglycine	0.0020885	0.0020892	0.0045122	-0.0021668	-0.0019015	0.0039714	0.0014729	-0.015795
O,O-Diethyl-O-[4-(methylsulfanyl)phenyl]thiophosphat	0.0022119	-0.0018389	-0.0033575	0.0042697	-0.013703	0.01496	-0.0008775	-0.0010659
2-Allyl-1-methylnaphthalene	0.0022722	0.0026258	0.006854	0.0089374	0.0031171	-0.0011584	-0.0074798	0.008263
C6 H4 N8 O17 P2	0.0024158	-0.018551	-0.0010036	-0.012054	-0.0095876	-0.012254	-0.0032883	-0.0015107
Pentafluorophenyl 2,3-dichlorobenzenesulfonate	0.0025304	-0.0091553	0.00010685	0.0072624	0.0051528	0.00077647	-0.014305	0.0016937
2-Acetamido-4-(methylsulfonyl)-N-(4-methyl-1,3-thiazol-2-yl)butanamide	0.0026272	0.0090637	-0.0035363	0.012482	-0.0281	0.0041941	-0.0124	-0.022781
4-chloro-2-nitrophenyl disulfide	0.0026491	-0.0081513	0.00077927	-0.0070943	-0.0062693	0.0009925	0.0058868	0.0024979
Ceftazidime Related Compound 1	0.0026579	0.0021055	6.6409e-05	0.018625	-0.0096349	0.0026502	0.0061926	-0.0066257
1,2,3-Trihydroxy-2-propanesulfonic acid	0.0026848	0.0046883	0.0091149	0.0080595	-0.0045113	0.01195	0.013474	0.021043
1,6-Dibromo-1,1,2,2-tetrafluorohexane	0.0027144	-0.010764	-0.0008372	0.0042011	0.010628	0.0035084	0.0041979	0.00020958
Carnitine	0.0027328	0.069605	-0.037363	0.03133	0.022172	-0.040669	-0.055961	0.041204
Toluene	0.0028899	0.0038792	0.0080806	0.014671	0.0032593	-0.001704	-0.008657	-0.0047547
5-Trifluoromethoxyisatin	0.0029181	0.0079266	-0.0030271	-0.01795	0.010283	-0.0037316	-0.0060843	0.0016872
9-(3-Amino-2,3-dideoxy-beta-D-threo-pentofuranosyl)-1,9-dihydro-6H-purin-6-one	0.0029794	-0.0008699	-0.0015001	0.005232	0.018556	0.016967	-0.012745	-0.00022872
3-(Butyl{[hydroxy(methyl)phosphoryl]methyl}ammonio)propanoate	0.003215	-0.0051795	0.00033596	0.0028236	-0.01778	-0.0052448	0.0095372	0.014881
3-Hydroxy-4-oxobutanoic acid	0.0032503	0.0057048	-0.017346	0.016741	0.031082	-0.049899	-0.0023443	-0.01201
ADA	0.0033592	0.0091993	0.00082284	0.020897	-0.011506	0.0011749	-0.0029307	-0.019918
N'1,N'9-Bis[(4-biphenylyloxy)acetyl]nonanedihydrazide	0.0033772	-0.01546	0.00077503	0.0041043	0.01431	0.0098061	0.00027813	-0.001332
1-Isocyanato-2-methoxyethane	0.0034173	-0.0053232	0.00056773	0.00172	-2.4444e-05	0.015816	-0.011806	-0.012956
Dimethyl 2-{1-[(1,3-dioxooctahydro-2H-isoindol-2-yl)acetyl]-6-methoxy-2,2-dimethyl-3-thioxo-2,3-dihydro-4(1H)-quinolinylidene}-1,3-dithiole-4,5-dicarboxylate	0.003472	0.0079654	0.00044916	0.048824	-0.022717	0.011149	0.019901	-0.010065
Ethyl 5-phenyl-1H-pyrazole-3-carboxylate	0.0036243	0.0070364	0.00096521	0.0077089	-0.012483	0.00021541	-0.0079489	-0.0069511
DiQ	0.0036787	-0.0088181	0.00062569	-0.0013809	0.015454	-0.015341	0.00047535	-0.027464
6-Hydroxy-5-[(4-methyl-1-piperazinyl)methyl]-2,4(1H,3H)-pyrimidinedione	0.0037086	0.013697	-0.0062082	0.01426	-0.026421	-0.0023958	0.0025304	0.0072089
3-hydroxy-2-methylbutyric acid	0.0037287	0.0023556	-0.0019603	0.01457	-0.0057329	-0.0079668	0.0066589	0.0088489
MFCD00159339	0.0037732	0.0068914	-0.0019199	-0.013318	0.0070043	-0.0020404	-0.0048747	0.0014801
6-Chloro-N,N-diethyl-5-(4,4,5,5-tetramethyl-1,3,2-dioxaborolan-2-yl)-4-pyrimidinamine	0.0037776	0.0063632	-0.0015167	-0.0030411	0.01129	0.0099245	-0.008315	0.0034926
1-{5-[(4-methoxyphenyl)carbamoyl]-1,3,4-thiadiazole-2-carbonyl}piperidine-3-carboxylic acid	0.0038328	0.0036824	0.0071703	0.010469	0.0019155	-0.00063446	-0.0078698	0.0071685
Bicyclo[4.1.0]hepta-1,3,5-trien-7-one	0.00387	0.0041904	0.011073	0.01529	0.0042031	-0.0016934	-0.012079	0.012251
4-Methoxyaniline	0.0040487	-0.011757	0.0059296	-0.0021678	0.005537	0.026002	0.009262	-0.0060146
N,N'-1,2-Ethanediylbis{2-[(1-methyl-1H-tetrazol-5-yl)sulfanyl]acetamide}	0.0040529	0.0038617	0.0083141	0.011862	0.0026217	-0.0010908	-0.009335	0.0077811
4-Chloro-N-cyclopropyl-N-(4-piperidinyl)benzenesulfonamide	0.0040961	0.0039663	0.0064662	0.0098803	0.00046443	-0.00054854	-0.0066483	0.0068784
Hexitol	0.0041021	0.015982	-0.0067133	-0.0028778	-0.0045403	-0.0035381	-0.0090408	-0.01343
3,6-Diazido-2,5-piperazinedione	0.004115	0.0033524	-0.0038722	0.017246	-0.034666	0.014304	0.013927	0.0056483
5-Nitro-2,4,6-pyrimidinetriamine 1,3-dioxide	0.0041504	-0.00096633	0.0070163	0.0062215	0.016414	0.033361	-0.074767	-0.044384
4,7,10,13,16-pentaazanonadecanedinitrile	0.004222	-0.0042423	0.002028	0.004713	-0.0025849	0.0052926	0.010611	0.011177
Thiotaurine	0.004415	0.018972	-0.0068357	-0.018923	0.010112	-0.011878	-0.0073139	0.0051903
1-Boc-4-(2-hydroxyethyl)piperazine	0.0044243	0.061703	-0.0055624	-0.076972	0.022614	-0.026354	0.005688	-0.021903
MFCD11041128	0.00452	0.0051549	-0.0039431	-0.0019403	0.017081	0.010779	-0.0073694	0.012116
2-Chloro-N-[2-(trifluoromethoxy)ethyl]ethanamine	0.0045603	0.0025336	-0.0004669	-0.0055669	0.0092529	0.0021102	-0.0023621	-0.0026184
1-(p-nitrophenyl)-2-amino-1,3-propanediol	0.0046311	0.002417	0.0015932	0.0088196	-0.011457	0.0012951	0.0091549	0.0098524
Ethyl 4-[4-{2-[(4-fluorophenyl)amino]-2-oxoethyl}-3-(4-methoxybenzyl)-5-oxo-2-thioxo-1-imidazolidinyl]benzoate	0.0047277	0.0085493	0.0023404	0.0044379	0.0048463	-0.014697	-0.032754	0.00094985
1-(4-Methoxyphenyl)-2-[(4-methylphenyl)sulfonyl]ethanone	0.0047922	-0.00038308	0.0039142	-0.019612	0.036411	-0.013227	0.011712	-0.024176
3-Oxocyclobutanecarboxylic acid	0.0048075	0.0090886	-0.011914	-0.039679	0.0053386	-0.011763	0.0070735	0.0006503
p-Cresol	0.0049153	0.0044646	0.0077726	0.0090154	0.0045446	-0.0013007	-0.0086282	0.0084465
N-Acetyl-L-glutamic acid	0.0049316	0.0076947	-0.00070329	-0.0014287	-0.034009	-0.0076972	-0.0011266	-0.0047065
5-Bromo-6-(difluoromethyl)-N-isopropyl-4-pyrimidinamine	0.0049446	-0.0031476	0.0033873	-0.0049883	0.0031197	0.0035624	-0.0099969	0.0063137
2,4-Dihydrazino-6-methyl-5-nitropyrimidine	0.0049592	-0.0024927	0.0028116	-0.0012869	0.0058311	0.0061437	-0.0019667	0.000273
(2R,3R,4R)-5-Amino-5-oxo-1,2,3,4-pentanetetrayl tetraacetate	0.005043	0.0041004	-8.0699e-06	-0.010454	0.011119	-0.0025093	-0.0042759	-0.0018015
N-{[5-(4-Chlorophenyl)-2-thienyl]carbonyl}aspartic acid	0.005076	0.0033618	-0.0005708	-0.0087372	0.0048644	-0.0017839	0.0066062	0.010378
N-Acetyl-1,6-anhydro-Î²-muramic acid	0.0051664	0.00086414	0.018729	0.053583	-0.054555	0.048044	-0.0085109	-0.031943
4-Bromo-6-(4-iodophenyl)pyrimidine	0.0052633	0.01679	0.0036822	-0.0078347	0.0073383	-0.0068059	0.015077	0.0087393
1-Ethylcyclohexene	0.0052856	0.0024305	0.0080007	0.010433	0.0051472	-0.0012627	-0.0064527	0.0061925
3-Chloro-N-methyl-N-[4-(methylsulfanyl)-2-butanyl]-1-propanesulfonamide	0.0052905	0.0068584	-0.0014072	0.015045	-0.027387	0.0062772	-0.0069751	-0.015807
3-(3-Chlorophenyl)-4,5-dihydro-1,2-oxazole-5-carbonitrile	0.0053062	0.0014685	0.0056023	0.0053525	0.0058912	-0.00098581	-0.00052323	0.0081825
3-Methoxy-N-(3-sulfamoylpropyl)-2-thiophenecarboxamide	0.0053981	0.001764	0.0040576	0.00043385	0.0096058	-0.0020095	-0.0053347	-0.0019061
2-Hydroxy-4-sulfobutanoic acid	0.0054102	0.0043922	-0.00020078	0.0078888	-0.01641	0.0012175	0.0085422	0.0050831
ACPD	0.0055503	0.0084267	5.7039e-05	0.0050561	-0.012014	0.00044657	-0.0063407	-0.0066029
Ethyl 1-Boc-4-isopropyl-4-piperidinecarboxylate	0.0055828	-0.0005278	0.0015081	0.0089305	0.0074359	0.0063579	0.010565	0.0050864
2-Deoxy-2-Acetamido-Beta-D-Galactose-4-Sulfate	0.0056024	0.023007	-0.0063479	-0.045083	0.020751	-0.0098174	-0.01777	0.016557
N-Acetyl-9-O-acetylneuraminic acid	0.0057156	0.0034752	0.0001029	-0.0098098	0.011563	-0.0025332	-0.0040764	-0.0044812
Porphobilinogen	0.005733	0.0092584	-0.00075122	-0.0079909	0.0023098	-0.00076731	-0.006602	0.0013254
2-Bromo-1-(4,5-dihydro-3-furanyl)-2,2-difluoroethanone	0.005806	-0.037472	0.00085582	-0.01161	-0.0064126	-0.003515	0.032722	0.029931
N-Nitro-4-(2H-tetrazol-5-yl)-1,2,5-oxadiazol-3-amine	0.0058326	0.013627	-0.0027287	0.013309	-0.034519	0.0046718	0.0029747	-0.0075637
5-Fluoro-2-hydroxy-3-nitrobenzoic acid	0.0058571	0.008817	0.00080965	0.0054428	-0.010407	0.0010555	-0.0064248	-0.0031502
5-Chloro-N-{2-[(3-methylphenyl)amino]-2-oxoethyl}-2-(methylsulfanyl)-4-pyrimidinecarboxamide	0.0059707	0.0057618	-0.00089124	-0.0086052	0.005447	-0.0022102	-0.0052447	-0.0064778
2-Fluoro-3-iodobenzenesulfonyl chloride	0.006112	-0.00046402	0.0034707	0.0068474	0.0005591	0.0013275	0.0088794	0.0091713
Laurilsulfate	0.0061236	-0.0030093	0.0056831	0.0025991	0.0081694	0.0013565	0.010189	-0.0018225
N-(Trifluoroacetyl)-D-homoserine	0.0062153	-0.0037879	0.0031905	0.0015309	0.011121	-0.0016694	0.0023	-0.0083964
TIQ-A	0.0062291	0.011208	-0.0028375	-0.0035978	-0.010918	0.00026766	-0.0043005	-0.0030404
NS1800000	0.0062354	0.0062182	0.0005178	0.0032421	-0.0077149	-0.00040179	-0.0019815	-0.0036755
Benzoic acid	0.0063458	0.035039	-0.0032546	-0.0015275	-0.017095	0.012395	0.0079296	0.013693
2-Cyano-N-(4-fluorophenyl)acetamide	0.0063664	-0.00655	0.0034724	-0.00019857	0.015862	-0.003364	0.0028593	-0.013171
2,5-Anhydro-3,4-dideoxy-6-O-(2,3-difluorophenyl)hexonic acid	0.0063961	0.0048814	-0.00036935	-0.013603	0.012739	-0.0035012	-0.0027166	-0.00028338
Arg-Asp	0.0064469	-0.00073816	0.0083758	0.002658	0.014218	-0.0051305	0.0012988	-0.010387
1-(8-Cyclohexyl-1,2,3a,4,5,6-hexahydro-3H-pyrazino[3,2,1-jk]carbazol-3-yl)-3-(4-methylphenoxy)-2-propanol	0.0065314	-0.014238	-0.010876	-0.045545	-0.077463	0.077074	-0.018645	0.010496
MFCD01325188	0.0065323	0.0063559	0.0012385	0.0017907	-0.00073505	0.00025232	-0.0083496	-0.0090301
2,3,4,5-Tetrahydroxypentanal	0.0065617	0.019164	-0.0068429	-0.049594	-0.00013345	0.011684	-0.0063588	0.0012569
Trifluoromethanesulfonic acid	0.0065867	-0.0020222	0.0022155	0.0010881	0.0010614	0.0022943	0.012692	-0.0087308
9H-Purin-9-amine	0.0065873	-0.023185	-0.0013762	0.0084377	0.0038067	-0.0086143	0.037669	0.00038766
N-Acetyl-b-D-glucosamine	0.00665	-0.0034666	0.0034535	0.0016516	-0.022637	0.061688	-0.092464	-0.05471
Vinylboronic acid	0.0067233	0.0041426	0.00054269	-0.00091646	-0.0014649	-0.0014293	0.0019957	-0.000531
Asparagine	0.0067395	0.051228	-0.01717	-0.084442	0.038703	-0.018528	-0.031434	0.026813
[(5-Isobutyl-1,3,4-oxadiazol-2-yl)sulfanyl]acetonitrile	0.0067992	0.0043128	-0.00018487	-0.013296	0.014476	-0.0028479	-0.0028146	-0.0014151
5-(Methylsulfonyl)-N-nitro-1H-1,2,4-triazol-3-amine	0.0068143	-0.0080312	0.0017688	-0.0016587	-0.0096939	0.0059273	0.011586	-0.0084332
8-(4-Bromophenyl)-1,4-dioxaspiro[4.5]dec-7-ene	0.006821	0.006751	-0.00035178	-0.0032958	0.0003203	-0.00048207	-0.0053049	-0.0068183
EJ4025000	0.0068272	0.0070448	0.0010432	-0.0052834	-0.0044627	2.0812e-05	4.5343e-05	0.0018633
Ethyl 5-amino-3-{2-[(4-chlorobenzoyl)oxy]ethoxy}-1,2-oxazole-4-carboxylate	0.0068289	-0.0011623	0.005771	0.0084483	0.003499	-0.0008595	0.0067487	0.0084248
Ethyl 4-{2-[(ethoxycarbonyl)amino]ethyl}-1-piperazinecarboxylate	0.0068434	0.0087374	-0.001119	-0.0093761	0.0045241	-0.00060267	-0.0056857	-0.00092309
N-(4-Bromo-2-fluorophenyl)-2-(4-oxo-2-thioxo-1,3-thiazolidin-5-yl)acetamide	0.0069407	-0.0226	0.0036156	-0.010111	-0.018685	0.013838	0.0027389	0.0044598
N-Ethyl-1-dodecanamine	0.0069657	0.0064077	0.016073	0.02225	0.0064014	-0.0022062	-0.016952	0.016738
Chloro[(2-chloroethyl)imino]borane	0.0070011	0.010751	-0.0023282	-0.013145	0.002441	-0.0021462	-0.0049729	0.0011294
(1,3,4-Trihydroxybutyl)phosphonic acid	0.0070362	0.0080938	-0.00048919	-0.011004	0.0061579	-0.0017241	-0.0027254	0.003799
(1Z)-1,2-Dichloro-3-[(trifluoromethyl)sulfonyl]-1-propene	0.0070409	-0.0018244	0.0042751	0.0019157	0.011622	-0.0017707	0.00052171	-0.0045501
Nphosphoagmatine	0.0070678	0.021645	-0.0073187	-0.039516	0.015238	-0.0054908	-0.014981	0.010985
C23 H50 N9 O P	0.0072083	-0.0044451	0.0033153	0.0054647	0.0051474	0.0082948	0.014678	0.0093863
1-Ethyl-3-(4-morpholinyl)-2,5-pyrrolidinedione	0.0072344	0.041059	-0.013634	-0.091353	0.077122	0.020639	-0.019389	0.038217
N-(2-Bromo-3-methoxypropyl)-N,N',N'-trimethyl-1,2-ethanediamine	0.0072601	-0.0003347	0.0010507	0.0049472	-0.00080457	0.00052029	0.0034846	-0.010457
Gln-ser	0.0072918	0.008737	-0.00078903	0.001505	-0.0093456	0.0005274	-0.0037873	-0.0059319
2-Bromo-2-fluorocyclopropanecarboxylic acid	0.0073219	0.0090261	0.00053874	0.00043601	-0.0060926	-0.00047527	-0.0039247	-0.000262
{[(Trifluoroacetyl)amino]methyl}phosphonic acid	0.0074071	-0.0028067	0.0020654	-0.0085488	-0.0060764	0.0084329	-0.016241	-0.0037261
N2-[(Bromomethyl)sulfonyl]-N-(2-methoxyethyl)glycinamide	0.0074704	0.0016893	0.0013415	0.0063739	0.0060901	0.0064676	0.0077099	-0.011417
2-(Hydrazinocarbothioyl)hydrazinecarboxamide	0.0074946	0.010446	0.0045716	0.017629	-0.018531	0.00037124	-0.011952	-0.0076722
Diethyl {[(5-chloro-2-pyridinyl)amino]methylene}malonate	0.0075189	0.0030123	0.010265	0.011824	0.0080511	-0.0018511	-0.0055798	0.011449
Hexamine	0.0075504	-0.0058131	-0.0028603	-0.0053536	0.01948	0.014384	0.035692	-0.015761
6,8-Dibromo-N-(2-methoxyethyl)-2-oxo-2H-chromene-3-carboxamide	0.0075858	-0.00035796	0.0041406	0.0055229	0.0087785	0.0021152	0.0007475	-0.0017133
Methyl beta-D-idopyranosiduronic acid	0.0076051	0.00019979	0.0029381	0.0050928	0.0014939	-0.0012164	0.0023467	-0.0060226
3-Ethyl 1,1-bis(2-methyl-2-propanyl) 3-amino-1,1,3-propanetricarboxylate	0.0076341	0.0016958	0.0021056	0.00066175	-0.0011561	-0.0081715	0.0027416	-0.0069329
[2-(1,3-Benzothiazol-2-yl)-1-pyrrolidinyl]acetonitrile	0.00764	0.005721	0.0018546	0.0041199	-0.0040782	0.00068968	0.00042092	0.0017481
Butyl 4-{[(4-methoxyphenyl)sulfonyl]oxy}benzoate	0.0076479	0.009322	-0.00065513	-0.017133	0.01546	-0.002526	-0.0089761	0.00020436
3-mercaptopropanesulphonic acid	0.0076598	-0.0029763	0.0023685	-0.0017766	0.010934	-0.00067529	-0.0053299	0.004377
C7 H4 O P2 S3	0.0077049	0.0067765	0.00081908	0.0067084	-0.0030939	-0.0025708	0.00086117	-0.0046197
Nitrocefin	0.0077075	0.0039782	-0.00066356	-0.00026024	-0.0029161	0.000438	0.0032289	-0.0046354
1-Benzyl-2,3-diphenyl-1,5,6,7,8,9-hexahydrocyclohepta[b]pyrrolo[3,2-e]pyridin-4-amine	0.0077326	0.0090318	-0.0032864	-0.004373	0.00055696	0.0015809	-0.0034248	0.0061315
5,6-Dimethyl-1-indanone	0.0077852	0.0035756	0.0076749	0.012775	0.0002444	-0.00114	-0.0043171	0.0034631
C37 H73 N4 O2 P S	0.0077897	-0.0011254	0.0043808	0.005509	0.007837	0.00071075	0.0035524	1.2045e-05
Ritrosulfan	0.007927	0.018984	-0.0052401	-0.034179	0.015278	-0.0046826	-0.012818	0.0093216
2-Chloro-4,5,6,7-tetrahydro-1,3-benzothiazole	0.0079405	0.0054552	0.0015113	0.0048089	-0.005811	0.001833	0.0048034	0.0065233
beta-D-Mannopyranosyl-(1->4)-2-acetamido-2-deoxy-beta-D-glucopyranosyl-(1->4)-2-acetamido-2-deoxy-D-glucopyranose	0.0079815	0.0023367	0.0045957	0.013852	-0.0078354	0.00042076	0.0025466	-0.00091528
1D-1-guanidino-1-deoxy-3-dehydro-scyllo-inositol	0.0080005	0.011764	-0.0015807	-0.0087452	-0.00075913	-0.00088699	-0.0065882	-0.00074519
3,3,3-Trifluoropropanethioamide	0.0080347	0.0027492	0.0019736	0.0054824	-0.0065116	0.00085559	0.013391	0.013883
Methyl bisulfate	0.0080559	0.0024032	0.0045986	0.0094888	-0.0048893	0.001569	0.013903	0.021796
Uric Acid	0.0080684	0.097969	-0.053621	-0.095726	0.048133	-0.028147	-0.080362	0.046336
2-Bromo-3,5-bis(trifluoromethyl)phenol	0.0081081	-0.010852	0.0017222	-0.0042095	0.010453	0.0017974	0.0046388	-0.0058858
C9 H Br Cl O P3 S2	0.0081204	0.0042491	0.0024656	0.0031608	-3.4371e-05	-0.00035351	-4.4894e-05	-0.0010828
C16 H35 N O5	0.0081487	0.0027914	0.002832	0.0030351	0.0037224	0.0010032	0.0017984	0.0014731
7-Cyano-6-hydroxy-1-benzothiophene-3-carboxylic acid	0.0082024	0.0017252	0.0029038	0.0032951	0.005667	0.00034717	-0.0018551	-0.0073515
3-Phenyllactic acid	0.0082204	-0.014837	-0.0024163	-0.00077132	0.016168	-0.01486	0.021808	-0.0092193
3-(Cyanmethoxy)-1-benzothiophen-2-carbonitril	0.0082426	0.0059608	0.0006736	0.0031801	-0.005578	0.0019796	0.0041621	0.0041763
(5Z)-5-(3-Bromobenzylidene)-3-isopropyl-2-thioxo-1,3-thiazolidin-4-one	0.0082615	0.014543	-0.0022676	-0.0032762	-0.014782	-0.00060406	-0.0028948	0.0034
C32 H63 N O2 P2	0.0082674	0.00213	0.0052022	-0.0014762	0.0028813	0.0060917	0.0059777	0.0043339
2,4-Dibromo-6-(difluoromethoxy)benzenethiol	0.0082801	0.0047666	0.0020833	0.00035917	0.0019994	-0.00083497	-0.00029595	-0.00026306
N-{[4-(Trifluoromethyl)phenyl]carbamothioyl}benzamide	0.0082992	0.014179	-0.0035772	-0.0070202	-0.010802	0.00019985	-0.0039238	-0.00031972
1,1-Thiobis(2-naphthol)	0.0083054	0.014003	-0.0029062	-0.03984	0.031626	-0.010363	-0.0049729	-0.0021592
2-[(5-Formyl-2-methoxybenzyl)sulfanyl]-4-phenyl-6-(trifluoromethyl)nicotinonitrile	0.0083118	0.0039526	0.0014298	0.0034732	-0.0021247	0.00064291	0.0019487	-0.0025092
Dihydroxyethyl lauramine oxide	0.0083149	-0.057054	-0.0035834	-0.01438	0.035846	0.041241	0.11043	0.011051
Trans-Glutaconic acid	0.0083308	0.0045397	0.0039339	0.0081112	-0.0046923	0.00098028	0.0059324	0.011474
C2 H4 Cl4 O6 P2 S4	0.0083391	0.0057078	0.0019021	-0.00020494	0.0012367	-0.00092264	-0.0007295	0.00071429
MFCD00551894	0.0084646	0.033891	-0.011874	-0.033985	0.016355	-0.0048499	-0.025563	0.014422
(2S)-2,6-Diamino-1-[(3R,4R,6S)-3-(2,6-diamino-9H-purin-9-yl)-4,6-dihydroxy-4-methyl-1-azepanyl]-1-hexanone	0.0084924	0.013505	-0.0015492	-0.0059059	-0.0051948	-0.00060943	-0.009683	-0.004778
4-Iodo-N-(1-naphthyl)benzamide	0.0085503	0.0030488	0.0039022	0.0030927	0.0046101	-0.00034447	0.0017255	0.0039755
4-O-Hexopyranosylhex-2-ulofuranose	0.0085689	0.0085805	0.0023358	-0.011572	0.018687	-0.0026337	-0.012348	-0.00021129
6-O-Sulfo-D-glucopyranose	0.008615	0.0099045	-0.0018258	0.017056	-0.036301	0.0031573	0.0078702	-0.0030871
Gaboxadol	0.0088032	-0.026024	-0.0030073	-0.014409	-0.048385	0.0021732	0.024148	-0.021476
4-(4-fluorophenyl)-2-(4-hydroxyphenyl)-5-(4-pyridyl)imidazole	0.0088478	0.013581	0.0054275	0.020978	-0.02294	0.00019369	-0.016683	-0.010535
Methyl-D-glucuronide	0.0088796	0.001325	0.003365	-0.00036152	0.011332	-0.0018555	-0.0041998	-0.010585
4-[(5-Bromo-1-benzofuran-2-yl)carbonyl]-3-hydroxy-5-(4-hydroxyphenyl)-1-(2-methoxyethyl)-1,5-dihydro-2H-pyrrol-2-one	0.008979	0.0091389	0.00035366	-0.00042188	-0.0035133	0.000329	-0.0042745	-0.0032815
DEEMM	0.0091155	-0.00062933	0.0093673	0.00091028	0.017166	0.0043718	-0.012275	-0.01138
C45 H69 N2 P	0.0092755	0.010516	0.00059403	-0.0073997	0.0032494	-0.00065625	-0.0018427	0.0090233
[1]Benzothieno[2,3-d][1,3]thiazole-2(3H)-thione	0.0093193	0.0042084	0.00057937	-0.0025014	0.0040843	0.00076715	0.0034597	0.00014575
N-Formylalanine	0.0094496	0.0062602	0.0026111	-0.0037333	0.0076985	-0.0018788	-0.0031275	0.00080958
3-(4-Chlorophenoxy)-5-hydroxy-6H-anthra[1,9-cd][1,2]oxazol-6-one	0.0094595	0.013499	0.00029748	-0.00016244	-0.0075564	-0.00038694	-0.011177	-0.0064683
(1-Methyl-1H-indol-2-yl)lithium	0.0094657	0.012154	0.00064989	-0.014163	0.013492	-0.0019311	-0.011992	0.0013038
C22 H44 N6 O5	0.0095421	0.001782	0.002382	0.0028917	0.002949	0.0015948	0.0085825	0.0056814
Benzyl phenyl sulfone	0.0097209	0.0001849	0.0040323	0.0013636	0.010952	-0.0016065	0.00029893	-0.0064826
Allylamine	0.0098097	0.0032499	0.0034389	0.0095773	-0.0032428	0.0015438	0.0019688	-0.0034943
2-Hexenoic acid	0.010272	0.0084723	0.011052	0.0077958	0.010895	-0.0046004	-0.015623	0.0060132
Furfural	0.010278	0.0089833	0.0030347	-0.010105	0.016675	-0.0032051	-0.01211	-0.0029236
C16-Dihydroceramide	0.010294	0.0041696	0.0027699	0.0024942	0.0026786	0.00091476	0.0042198	0.0038532
C32 H63 N O P2	0.010303	0.0015595	0.002644	0.0053918	0.0013334	0.0022402	0.0089926	0.0036546
N,N-Dimethyl-N-phenylurea	0.010333	0.0057822	0.0011112	-0.00011871	-0.0014285	-0.0004215	0.0049527	0.0026644
4,5-Dichloro-1-(3-fluoropropyl)-1H-imidazole	0.010341	-0.0025778	0.0083717	0.018268	-0.0032293	0.0068482	0.0072079	0.00026104
({N-[(2S,3S)-2-Ammonio-3-methylpentanoyl]glycyl}amino)acetate	0.010359	0.011843	0.00039847	-0.0086031	0.0022591	-0.0036578	-0.0075098	-0.0020387
Desthiobiotin	0.010364	0.019896	-0.0041203	-0.030144	0.014977	-0.0034138	-0.015835	0.0037885
2,2-Dichloro-1-nitrosoethenamine	0.010371	-0.012894	-0.0093098	-0.01029	0.022958	0.025459	0.029571	0.017346
MFCD04441501	0.010384	0.008368	-0.0021036	0.00041766	-0.0092322	0.002591	0.0033253	-0.0045848
C20 H43 N O5	0.010411	0.0032102	0.0020764	0.0014867	0.0028702	0.00095567	0.015943	0.0071525
2,4,6-Trifluoropyrimidine	0.01049	0.0019331	0.0036338	-0.00017749	0.011403	-0.00023877	0.0013886	-0.0013535
Prolylleucylglycine	0.010624	0.0053701	0.0024942	0.014591	-0.013731	0.0014589	-0.001295	-0.013892
Pyruvic acid	0.010634	0.0059757	0.0048335	0.0077303	-0.00016669	-0.00033362	-0.0039933	-0.0030886
C6 H22 N9 O2 P	0.010663	0.0038324	0.0052621	0.0048855	0.0059821	0.00020242	0.0019228	0.0060433
N-(5,5-Dimethyl-2-sulfido-1,3,2-dioxaphosphinan-2-yl)-N-phenyl-3,4-dihydro-2H-pyrrol-5-amine	0.010792	0.0092016	0.0042737	-0.0082934	0.018398	-0.0027993	-0.014382	-0.0031889
3-Azido-N-(2-azidoethyl)alanine	0.010822	0.0059332	0.0089076	-0.0014108	0.0094273	-0.0049953	-0.014229	0.0057177
2-{Bis[2-(2-butoxyethoxy)ethyl]amino}ethanol	0.010835	0.0050067	0.0036157	0.0045102	-0.00034475	-2.7211e-05	0.0072335	0.0054164
5-Iododihydro-2,4(1H,3H)-pyrimidinedione	0.010955	0.00095333	0.0046277	0.0058153	0.0041237	-0.00046143	0.0076414	0.0037519
Sulfurous acid	0.01102	0.0025959	0.0049237	0.012831	-0.010415	0.0027978	0.024912	0.03268
Tris(2-hydroxyethyl) Isocyanurate	0.011139	0.013522	-9.6921e-05	-0.010156	0.0059614	-0.00089551	-0.011068	-0.003251
2-Bromo-1-(4-chloro-3-nitrophenyl)ethanone	0.01124	-0.0020197	0.006354	0.0087028	0.014163	0.0030138	0.0022614	-0.0037783
N-1,2,4-Triazolidin-3-ylsulfuric diamide	0.011257	0.0040618	0.00051223	0.00099865	-0.00071897	0.00086858	0.0061953	-0.0033273
LogNAc	0.011258	0.00081292	0.0074061	0.0026425	0.02047	-0.00079583	-0.0057516	-0.0043232
2-Acetamido-3-O-(1-carboxyethyl)-2-deoxy-alpha-D-glucopyranose	0.011364	0.005768	0.021043	0.059135	-0.061307	0.045801	0.00021857	-0.032185
2,6-Dichloro-N'-(2,4-dichlorophenyl)isonicotinohydrazide	0.011366	0.0092764	0.0015874	0.0074108	-0.011219	0.001731	0.0014529	0.00044905
Tris(1-chloro-2-propanyl) phosphate	0.011472	0.011732	0.01583	0.027994	-0.0050522	-0.0014288	-0.019193	0.010311
C3 H3 Br Cl N2 O4 P3 S5	0.011554	0.0061959	0.0033432	-0.00026908	0.0053368	-0.0016804	-0.0014067	-0.0010255
N2-[(2-Aminoethyl)carbamoyl]-L-glutamine	0.011666	0.013792	-0.0016332	-0.0062062	-0.0033349	-0.00053815	-0.010089	-0.011601
Ritalinic acid	0.011668	0.0022508	0.0022535	0.0057828	0.00054407	0.0017695	0.0054539	-0.0055862
2-Mercapto-3-(1-naphthyl)-4(3H)-quinazolinone	0.01172	0.0057652	0.0012911	0.0085801	-0.0095348	0.0022778	0.0049462	-0.0044262
1-(Tetrahydro-2-furoyl)piperazine	0.011735	-0.0026584	0.0012758	0.00011131	0.026729	0.011369	-0.0031287	-0.019106
(2E)-1-(4-Fluorophenyl)-3-[5-(3-nitrophenyl)-2-furyl]-2-propen-1-one	0.011736	0.0012303	0.0062135	0.014707	-0.0017157	0.0012402	0.0050265	-0.00091784
4-Phenoxybenzenethiol	0.011828	0.014383	0.010621	0.00051517	0.019905	-0.0012578	-0.023077	0.012459
2-Methoxynaphthalene	0.011833	0.0094569	0.012266	0.016144	0.0035895	-0.001515	-0.012164	0.011124
D-3-Deoxyglucosone	0.011847	0.012773	0.0036893	0.001598	-0.00012623	0.00063152	-0.0072168	0.0062793
Ethyl 6-amino-5-cyano-2-methyl-4-(5-nitro-2-thienyl)-4H-pyran-3-carboxylate	0.011852	0.013713	-0.0001672	-0.00056093	-0.0065712	0.00062929	-0.0095139	-0.0090274
Pent-3-enal	0.011874	0.005383	0.0036699	0.0056326	0.00069398	0.00079392	0.0012536	-0.00064494
C28 H55 N P2	0.011979	-0.012012	0.013851	0.0099359	-0.017815	0.0070029	0.014353	0.029633
4,4-Difluoro-3-oxobutanenitrile	0.012062	0.0030242	0.0049053	-0.0032245	0.016013	-0.00047672	0.0062443	0.012881
1-[(5-Methyl-1,2,4-oxadiazol-3-yl)methyl]proline	0.012094	0.031426	-0.011103	0.033906	-0.072548	-0.0069719	-0.00021718	0.0077008
2-[2-(Octyloxy)ethoxy]-N,N-bis{2-[2-(octyloxy)ethoxy]ethyl}ethanamine	0.012147	0.0081958	0.0021956	-8.9337e-05	-0.0002094	-0.00097551	0.0012524	0.0022394
2-Methoxy-N-({1-[2-(2-methoxyethoxy)ethyl]-1H-tetrazol-5-yl}methyl)ethanamine	0.01221	0.015637	-0.0022454	-0.018927	0.0093247	-0.0018077	-0.0091376	0.00017154
3,5-Bis(trifluoromethyl)-1-phenylpyrazole	0.012222	0.0016972	0.011224	0.019293	-0.011274	0.011964	-0.0044444	-0.010161
2-Morpholinoacetic acid	0.012237	-0.00074497	0.0044295	0.0044735	0.014402	0.0023837	0.00063153	-0.010398
H-Gly-Ala-Leu-OH	0.012263	0.015408	-0.0016915	-0.018018	0.0082067	-0.0035778	-0.010357	-0.0027475
Desmethylsildenafil	0.012287	-0.00023457	0.0047595	0.002688	0.011764	-0.00023221	0.006778	0.00038409
C H Br3 Cl N6 O2 P S4	0.012424	0.0092449	0.0041672	0.0034149	-0.00060968	-0.0012497	-0.0023133	0.0031278
UNII:W9EN9DLM98	0.012528	-0.03098	-0.0042544	0.0049638	0.0034824	-0.0033101	-0.0046143	0.040707
Diethyl azodicarboxylate	0.012554	0.0094902	-0.0017488	0.02085	-0.04924	0.011239	0.02119	0.011455
Glutaric acid	0.012566	0.012216	-0.0022319	-0.03215	0.036042	-0.0048658	-0.0059324	-0.012838
Trifluoroacetic acid	0.012568	-0.00087595	-0.0035665	-0.00049742	0.01003	-0.010869	-0.0068409	-0.011769
5-(2-NITRO-PROPENYL)-BENZO(1,3)DIOXOLE	0.01264	0.0026613	0.0032707	-0.014924	0.014971	-0.0017123	-0.010812	-0.016972
3,7-Dinitro-5-oxophenothiazine	0.012653	0.00074123	0.005868	0.0059147	0.0073743	0.00034253	0.0038682	0.0070819
Chloromethyl hydroperoxide	0.012728	0.0094051	0.0014219	-0.0030678	0.0014144	-0.00089325	0.00018515	0.0015845
C30 H59 N P2	0.012904	0.0016476	0.0040337	0.0054705	0.0047639	0.0022013	0.011941	0.0083151
Caprinitrile	0.013087	0.0030079	0.0056908	0.011553	0.0039829	0.00094007	-0.0061421	-0.016908
2-(Trifluoromethyl)-4-chromanol	0.013136	0.031131	-0.0051972	-0.010594	-0.020581	-0.0010871	-0.029406	-0.017126
1,27-Diphenyl-2,5,8,11,14,17,20,23,26-nonaoxaheptacosane	0.01327	0.014178	0.0003868	-0.0018639	-0.0051937	0.00084602	-0.0038996	0.0013343
(2E)-3-(2-Chlorophenyl)-N-({2-[(3-methyl-1H-pyrazol-5-yl)carbonyl]hydrazino}carbothioyl)acrylamide	0.013324	0.017851	-0.00084169	-0.0068281	-0.0066125	-0.0013787	-0.0083046	-0.00037176
2-Chloro-5-(ethoxymethyl)thiazole	0.013607	0.033523	-0.010253	-0.062288	0.026263	-0.0074019	-0.018017	0.023023
Cadaverine	0.0138	0.0059827	0.0058476	0.0088791	0.0040074	0.0054118	0.0080246	0.017972
Prothioconazole-desthio	0.013818	0.0062771	0.0048918	-0.00084716	0.016355	-0.00024526	-0.011004	-0.012345
Acrylic acid	0.013857	0.02393	-0.0077173	-0.050352	0.02634	0.0071845	-0.02873	0.0079114
2-Methylene-4-phenyl-3-butyn-1-ol	0.014342	-0.031504	0.020421	9.8607e-05	0.072887	-0.0014353	0.010778	-0.056256
N-Heptanoic acid	0.014348	0.0023679	0.0073894	0.0108	-0.0051501	-0.0068533	0.0051661	0.026512
4-[(2-Hydroxyethyl)amino]-4-oxobutanoic acid	0.01454	0.0080073	0.0040108	0.00039254	0.0068195	0.0025376	-0.0039751	0.0019077
N-{4-[(4,6-Dimethyl-2-pyrimidinyl)sulfamoyl]phenyl}-2-furamide	0.014708	0.0056847	0.0078904	0.023229	-0.011089	0.0039268	0.0051985	0.0051518
N-Acetyl-beta-D-glucosaminylamine	0.014754	0.011554	-0.0012845	0.002464	-0.011351	0.00034961	-0.0044497	-0.019737
C4 H Br Cl N4 P3 S4	0.014911	0.0075474	0.0042892	-0.0011993	0.008085	-0.0021805	-0.00047783	0.00038039
1-{5-[(1-Phenyl-1H-tetrazol-5-yl)sulfanyl]-2-furyl}-N-(4H-1,2,4-triazol-4-yl)methanimine	0.014912	0.010347	0.00086279	0.005227	-0.0081672	0.0040467	0.0051485	0.0023606
(3S,4S,5S)-4-Amino-3-hydroxy-5-(hydroxymethyl)dihydro-2(3H)-furanone	0.015073	0.0024682	0.0082122	0.0030565	0.01895	-0.0010284	0.00073644	0.0039727
2,2,2-Trifluoro-N-[3-(methylsulfinyl)propyl]acetamide	0.015099	0.015354	0.00072766	0.0061114	-0.016234	0.001084	-0.0031469	-0.0041305
Selenopheno[3,2-b]thiophene-5-carboxylic acid	0.015148	0.0054068	0.0034644	0.0051305	0.00010371	0.0017362	0.010549	0.0074271
C14-Dihydroceramide	0.015295	0.0027439	0.0043656	0.0042836	0.005465	0.0011307	0.012823	0.0084468
3,4-Dioxopentanal	0.015562	0.011012	0.0053589	-0.0037419	0.017593	-0.0018005	-0.018629	-0.014518
4-[(1E)-3-(1,2-Dihydro-5H-tetrazol-5-ylidene)-1-triazen-1-yl]benzoic acid	0.015797	0.016224	0.00012503	0.0031662	-0.015228	0.0029046	-0.0058832	-0.0047517
6-Chloro-5-hydroxy-1,3-benzoxathiole-2-thione	0.015847	0.0095847	0.0014314	0.00099988	-0.0049727	-0.00030041	0.0073398	0.0035157
1-(4-Bromophenyl)-2-[(5-{[2-(4-chlorophenyl)-2-oxoethyl]sulfanyl}-1,3,4-thiadiazol-2-yl)sulfanyl]ethanone	0.015854	0.0055019	0.0051242	0.0062878	0.0024993	0.0001709	0.0066072	0.0040949
1-Allyl-3-(2,2-diethoxyethyl)urea	0.015871	0.02594	-0.0038405	-0.029355	0.010539	-0.0037481	-0.019015	0.00067176
D-Panthothenic acid	0.015891	0.01661	0.002129	0.003066	-0.00906	0.00044622	-0.0068203	-0.0010206
2-Oxo-2H-imidazole-4,5-dicarboxylic acid	0.016013	0.003257	0.0076697	0.010374	0.0057614	0.00012557	0.0065895	0.0054291
Xylobiose	0.016035	0.018981	-0.004524	-0.052629	0.041672	-0.010828	-0.014914	0.0012378
Gly-Phe	0.016095	0.024979	-0.0034709	-0.026729	0.0084582	-0.0038194	-0.017614	-0.0006568
Boc-Cit-OH	0.016172	0.019394	0.0090911	-0.010791	0.036185	-0.0043747	-0.024203	0.0086926
Prosopinine	0.016206	-0.0013721	0.0064097	0.01011	0.019923	0.0012508	0.019693	0.0056635
O-Methylserylglutamic acid	0.016401	0.018889	0.00043484	-0.0076606	0.001493	-0.00072905	-0.015474	-0.0092172
DBN	0.016832	0.009045	0.0052656	0.0051116	0.0033931	0.00010703	-0.0012128	-0.00068444
B1F50160Z2	0.016943	0.01653	0.0055446	-0.0030183	0.01199	0.0067895	-0.014314	-0.023983
2-Oxobutyric acid	0.017205	0.011203	0.0059195	0.007206	0.0029347	0.0064475	0.0012284	-0.0002734
6-O-Phosphono-beta-D-glucopyranose	0.017563	0.018332	0.0017643	-0.031873	0.042548	-0.0010285	-0.021981	0.0032028
Ser-gly	0.01764	0.016442	0.0015964	-0.0032674	0.0017975	-0.000254	-0.013769	-0.013344
2-{[5-(2-Furyl)-1,3,4-oxadiazol-2-yl]sulfanyl}-N-(3-nitrophenyl)acetamide	0.01773	0.029493	-0.0072995	8.7046e-05	-0.040992	0.001688	-0.0088584	-0.01371
2,2,3,3,3-Pentafluoro-1-(tetrahydro-3-furanyl)-1-propanone	0.01779	0.00084294	0.018292	0.027892	0.012502	-0.0072917	-0.019687	-0.024556
4-(Aminomethyl)-2-piperidinone	0.018238	0.01817	0.002709	-0.0048995	0.0034887	-0.00098251	-0.012438	-0.003472
N-[(5-Chloro-8-quinolinyl)methyl]-3-(methylsulfinyl)-1-propanamine	0.018327	0.013018	0.026813	0.037113	0.011011	-0.0032581	-0.026171	0.022449
N-Glycolylneuraminic acid	0.018546	0.018589	-0.00029784	-0.0099883	0.0045946	0.0001625	-0.012849	-0.010436
2-amino-3-((2-amino-2-carboxyethyl)disulfanyl)propanoic acid	0.018808	0.037358	-0.0082102	-0.035412	-0.0015901	-0.0039634	-0.027385	-0.0057469
2-Methyl-4,4,4-trinitrobutanoic acid	0.018855	0.0097838	0.0056593	0.0048267	0.0028815	0.00028705	0.0044085	0.007421
5-AVA	0.018922	0.16769	-0.21298	0.15612	-0.038606	0.15743	-0.14314	-0.070554
5-benzyl-6-methyl-2-sulfanylpyrimidin-4-ol	0.019201	0.0088893	0.0052095	0.0093373	-0.00062642	0.00051577	-0.0015119	-0.0101
C H Br Cl2 N2 O4 P2 S4	0.019303	0.013777	0.0033938	0.00059055	-0.0016503	-0.0014587	-0.00013297	0.001009
5,5'-(Oxydi-2,1-ethanediyl)bis(2H-tetrazole)	0.019928	0.019855	0.0004884	-0.028719	0.027823	-0.0034125	-0.01203	0.0065755
N-Methylproline	0.020102	0.0057312	0.00303	0.010169	-0.019217	0.0020138	0.045667	0.046298
5-Amino-2-methyl-1,2-dihydro-3H-pyrazol-3-one	0.020225	0.037757	-0.021281	-0.0047462	-0.088642	0.025887	0.030091	0.068402
N-(3-Methoxy-5-nitrophenyl)-2-(5-methyl-3,4-dinitro-1H-pyrazol-1-yl)acetamide	0.020268	0.023245	-0.0033379	-0.034164	0.022463	-0.0067914	-0.022282	-0.016867
Tert-Butyl 4-(3-Amino-2-Hydroxypropyl)Piperazine-1-Carboxylate	0.020438	0.03047	-0.0027819	-0.049168	0.034701	-0.0067251	-0.019735	0.018452
1,2,5-oxadiazole-3-carbohydrazonamide, 4-[amino(hydroxyimino)methyl]-	0.020636	0.011013	0.0024792	0.0027975	-0.00080221	-0.011606	-0.0078221	0.006538
N(tau)-Methyl-L-histidine	0.020717	0.047836	-0.016952	0.054885	-0.090088	-0.0013984	0.041594	0.069482
3-{[(3-Bromo-2-furyl)methyl]amino}-2,2-difluoro-1-propanol	0.020803	-0.00051372	0.010842	0.017558	0.0087196	0.0005345	0.012942	0.0036016
Methyl 5-bromo-2-(methylsulfonyl)-4-pyrimidinecarboxylate	0.021096	0.009954	0.0053156	7.9006e-06	0.001881	-0.00010158	0.0052406	0.0067053
Hydroxyproline	0.021242	0.023285	0.00018953	0.0078544	-0.027118	0.00016022	-0.0053778	-0.0076834
6-Indolinol	0.02176	0.019505	0.0034367	-0.0022307	0.0021346	0.012708	-0.014126	-0.0047497
2,3,4,4-Tetrafluoro-2-cyclobuten-1-one	0.021992	0.010999	0.0052475	0.0056761	0.0026125	0.00052382	0.00060336	-0.0047009
3-Butyn-1-ylcyanamide	0.022051	0.021097	0.0063053	0.0036361	0.0095999	-0.00097988	-0.016493	-0.00079581
1-Bromocyclopentene	0.022571	0.0181	-0.00097843	-0.0035424	-0.0057491	0.000897	-0.0044492	-0.014765
Aniline	0.022605	-0.0396	-0.03456	0.10695	0.13075	0.043568	0.0062769	-0.078815
{5-[Difluoro(trifluoromethoxy)methyl]-5-hydroxy-3-methyl-4,5-dihydro-1H-pyrazol-1-yl}(phenyl)methanone	0.023319	0.0076615	0.0099181	0.031889	-0.014402	0.0039653	0.00043378	-0.015636
Glu-leu	0.023696	0.036015	-0.0045228	-0.032698	0.0069358	-0.0032095	-0.022985	0.0010063
3-Bromo-1,2,4-oxadiazol-5-ol	0.024266	0.025484	-0.0010418	-0.0012906	-0.020587	-0.00048861	-0.0013752	-0.00070324
CBZ-S-Phenyl-L-Cysteine	0.024394	0.0013401	0.0021403	-0.0059569	0.02635	0.0019191	0.0029694	-0.028922
Uracil	0.025068	0.032834	0.01835	0.044328	0.0047171	0.028019	-0.033708	0.014647
Indene	0.025134	0.0072838	0.0040903	0.014353	-0.023587	0.0039278	0.055472	0.056891
(4-Methyl-1-piperazinyl)(tetrahydro-2-furanyl)methanone	0.025314	0.012642	0.0062297	0.004202	0.0064685	0.00027272	0.00056697	-0.003181
C6 H2 O3 S3	0.025604	0.0084832	0.0070802	0.024139	-0.013513	0.0081282	0.021141	0.01312
Butenedioic acid	0.026599	0.015233	0.0039308	0.0093609	-0.0062752	0.0018362	-0.0019436	-0.016284
Chloro(chloromethyl)oxidophosphoranyl	0.026795	0.0076036	0.014606	0.042899	-0.030415	-0.0025071	0.016795	0.0049295
1-Boc-3-(aminomethyl)piperidine	0.027026	0.0085147	0.0080347	-0.0041805	0.026691	0.00067587	0.0076085	0.0099399
C4 H8 N P S2	0.030557	0.015706	0.0064562	0.006385	0.0027348	0.00086428	0.0024414	-0.0050265
C12 H36 N9 O2 P	0.030608	-0.0076553	0.014933	0.015431	0.041327	-0.0016364	-0.0058911	-0.046629
Oryzalin metabolite	0.030729	0.016225	0.0064237	0.0078059	0.001724	0.0043828	0.0081061	0.0068994
C H Cl3 O4 P2 S4	0.031648	0.015999	0.0088772	0.00946	0.0015825	-0.0013769	0.0032075	-0.0006934
N,N-Dibutylethanolamine	0.032831	0.012038	0.011143	0.012578	0.00049471	0.0069525	0.01738	0.019851
5-(Fluoromethyl)-1,3,4-thiadiazol-2-amine	0.033759	0.0072619	0.014886	0.023893	0.005508	0.00071683	0.01568	0.008589
(3S,4S)-1-[(7-Fluoro-2-methyl-3-quinolinyl)carbonyl]-4-(trifluoromethyl)-3-pyrrolidinecarboxylic acid	0.035962	0.022361	0.016411	0.021332	0.0012054	-0.0013773	-0.0081788	0.0069045
Malic Acid	0.037017	0.038164	-0.0094268	0.054527	-0.0051112	0.079603	-0.0021325	-0.01453
6-Bromo-4-chloro-2-phenylquinazoline	0.03716	-0.00081311	0.015386	0.0050606	0.0083317	0.0075859	0.0070535	0.0066433
5-(Dimethylamino)pentanoic acid	0.040169	0.04284	0.0089269	0.0049721	-0.021494	4.7425e-05	0.0047433	0.049331
N,N-Diethyl-3-(5-mercapto-4-phenyl-4H-[1,2,4]triazol-3-yl)-benzenesulfonamide	0.040362	0.036257	0.013264	-0.011779	0.036336	0.00091032	-0.031084	0.01156
2-(Hydroxymethyl)-2-(octylamino)-1,3-propanediol	0.040484	0.012144	0.011402	-0.0013811	0.025604	-0.0016269	0.017946	0.01036
N,N-Dimethylacetamide	0.040557	0.031312	0.010877	0.020458	-0.011712	0.0014011	-0.021229	-0.022074
2-Hydroxyglutaric acid	0.043131	0.023181	0.0067584	-0.0089434	-0.010502	0.021425	0.018169	-0.0057355
Decamethylcyclopentasiloxane	0.04377	0.019233	0.020924	0.0041564	0.029584	-0.0079884	0.011769	0.040646
4,5-Dimethyl-2-sulfanyl-1,3,2-dioxaphospholane 2-sulfide	0.045856	0.023155	0.010595	0.012094	0.0033774	0.0016576	0.0043497	-0.0055339
Tryptophan	0.048708	0.11617	-0.020063	0.031904	0.012773	0.024804	-0.12112	-0.065838
1,4-Pentadiyn-3-one	0.049068	-0.024674	0.01831	0.0084155	0.10029	0.0085962	0.0017477	-0.082116
Fomepizole	0.049264	0.027063	0.018881	0.024204	0.0063866	0.0050126	0.0077441	0.02385
PEG13	0.053452	-0.016674	-0.018705	-0.027369	0.095886	0.043231	-0.0075452	0.016916
MFCD00698693	0.055339	-0.068249	-0.0076604	-0.056821	0.10071	0.033261	0.022858	-0.082407
1,1'-(Octylimino)dipropan-2-ol	0.056401	0.020269	0.018134	0.022564	0.002136	0.0030824	0.047996	0.044123
Lactic Acid	0.05643	0.048118	0.0073372	-0.024859	0.026631	0.0040254	-0.010902	0.012743
gamma-Hydroxy-3-pyridinebutanoate	0.057391	0.037485	0.013029	-0.016672	0.062922	0.012398	-0.030095	-0.0054418
N-Caprylyldiethanolamine	0.059504	0.022371	0.018993	0.02174	0.018956	0.0062691	0.056664	0.0086771
Glutamic acid	0.084846	0.18412	-0.08569	0.13414	-0.33187	-0.048782	-0.12707	-0.020857
(1R,2R,3R,4S,5R)-4-Amino-5-sulfanyl-1,2,3-cyclopentanetriol	0.09161	0.13404	-0.020489	-0.078317	-0.051671	-0.0053672	-0.043463	0.015945
